# Supplementary material for: Synthesis, crystal structure and thermal properties of di-μ-iodido-bis­[bis­(2-chloro­pyrazine-κN)copper(I)]
Source: Acta Crystallogr E Crystallogr Commun. 2023 Feb 17;79(Pt 3):167–71. doi: 10.1107/S2056989023001238 (PMC9993928; doi:10.1107/S2056989023001238)
Supplement: Supplementary file 1 [file e-79-00167-sup1.cif]

##############################################################################
#                                                                            #
# This CIF contains the data in a paper accepted for publication in          #
# Acta Crystallographica Section E. It conforms to the requirements of       #
# Notes for Authors for Acta Crystallographica Section E, and has been       #
# peer reviewed under the auspices of the IUCr Commission on Journals.       #
#                                                                            #
# Full details of the Crystallographic Information File format               #
# are given in the paper "The Crystallographic Information File (CIF):       #
# a New Standard Archive File for Crystallography" by S. R. Hall, F. H.      #
# Allen and I. D. Brown [Acta Cryst. (1991), A47, 655-685].                  #
#                                                                            #
# The current version of the core CIF dictionary is obtainable from          #
# ftp://ftp.iucr.org/pub/cif_core.dic.                                       #
#                                                                            #
# Software is freely available for graphical display of the structure(s)     #
# in this CIF. For information consult the CIF software page                 #
# http://www.iucr.org/resources/cif/software.                                #
#                                                                            #
# This file may be used for bona fide research purposes within the           #
# scientific community so long as proper attribution is given to the journal # 
# article from which it was obtained.                                        #
#                                                                            #
##############################################################################
data_I
_audit_creation_method     'SHELXL-2016/6'
_journal_date_recd_electronic     2023-01-16
_journal_date_accepted     2023-02-10
_journal_name_full     'Acta Crystallographica, Section E'
_journal_year     2023
_journal_volume     79
_journal_issue      3
_journal_page_first     1
_journal_page_last     0
_journal_paper_category     GM
_journal_paper_doi     10.1107/S2056989023001238
_journal_coeditor_code     JQ2025
_publ_contact_author_name     'Christian N\"ather'
_publ_contact_author_address
;
Institut f\"ur Anorganische Chemie
Universit\"at Kiel
Max-Eyth.-Str. 2
24118 Kiel
Germany
;
_publ_contact_author_email     cnaether@ac.uni-kiel.de
_publ_contact_author_fax     ?
_publ_contact_author_phone     ?
_publ_section_title
;
Synthesis, crystal structure and thermal properties of
di-\m-iodido-bis[bis(2-chloropyrazine-\k<i>N</i>)copper(I)]
;
loop_
    _publ_author_name
    _publ_author_footnote
    _publ_author_address
    'N\"ather, Christian' .
;
Institut f\"ur Anorganische Chemie
Universit\"at Kiel
Max-Eyth.-Str. 2
24118 Kiel
Germany
;
    'Jess, Inke' .
;
Institut f\"ur Anorganische Chemie
Universit\"at Kiel
Max-Eyth.-Str. 2
24118 Kiel
Germany
;
_publ_section_synopsis
;
In the crystal structure of the title compound, the copper(I) cations are
each tetrahedrally coordinated by  two 2-chloropyrazine ligands and two iodide
anions and linked into binuclear complexes by pairs of \m-1,1-bridging iodide
anions.
;
_chemical_name_systematic
;
Di-\m-iodido-bis[bis(2-chloropyrazine-\k<i>N</i>)copper(I)]
;
_chemical_name_common     ?
_chemical_formula_moiety     'C16 H12 Cl4 Cu2 I2 N8'
_chemical_formula_sum     'C16 H12 Cl4 Cu2 I2 N8'
_chemical_formula_iupac     '[Cu2 I2 (C4 H3 Cl1 N2)4]'
_chemical_formula_weight     839.02
_chemical_melting_point     ?
_space_group_crystal_system     triclinic
_space_group_name_H-M_alt     'P -1'
_space_group_name_Hall     '-P 1'
loop_
    _space_group_symop_operation_xyz
    'x, y, z'
    '-x, -y, -z'
_cell_length_a     7.5220(6)
_cell_length_b     10.1067(8)
_cell_length_c     10.1973(9)
_cell_angle_alpha     108.932(9)
_cell_angle_beta     101.922(10)
_cell_angle_gamma     111.088(9)
_cell_volume     636.62(11)
_cell_formula_units_Z     1
_cell_measurement_reflns_used     6865
_cell_measurement_theta_min     2.481
_cell_measurement_theta_max     28.060
_cell_measurement_temperature     220(2)
_exptl_crystal_description     block
_exptl_crystal_colour     yellow
_exptl_crystal_size_max     0.25
_exptl_crystal_size_mid     0.20
_exptl_crystal_size_min     0.18
_exptl_crystal_density_diffrn     2.188
_exptl_crystal_density_meas     ?
_exptl_crystal_density_method     ?
_exptl_crystal_F_000     396
_exptl_absorpt_coefficient_mu     4.537
_exptl_absorpt_correction_type     numerical
_exptl_absorpt_process_details
;
(X-Shape and X-Red 32; Stoe, 2008)
;
_exptl_absorpt_correction_T_min     0.556
_exptl_absorpt_correction_T_max     0.667
_diffrn_ambient_temperature     220(2)
_diffrn_source     ?
_diffrn_radiation_type     MoK\a
_diffrn_radiation_wavelength     0.71073
_diffrn_measurement_device_type     'Stoe IPDS-1'
_diffrn_measurement_method     'Phi scans'
_diffrn_detector_area_resol_mean     ?
_diffrn_reflns_number     6865
_diffrn_reflns_av_R_equivalents     0.0412
_diffrn_reflns_av_unetI/netI     0.0385
_diffrn_reflns_theta_min     2.481
_diffrn_reflns_theta_max     28.060
_diffrn_reflns_theta_full     25.242
_diffrn_measured_fraction_theta_max     0.976
_diffrn_measured_fraction_theta_full     0.990
_diffrn_reflns_limit_h_min     -9
_diffrn_reflns_limit_h_max     9
_diffrn_reflns_limit_k_min     -13
_diffrn_reflns_limit_k_max     13
_diffrn_reflns_limit_l_min     -13
_diffrn_reflns_limit_l_max     13
_refine_special_details     ?
_reflns_number_total     3018
_reflns_number_gt     2670
_reflns_threshold_expression     'I > 2\s(I)'
_refine_ls_structure_factor_coef     Fsqd
_refine_ls_matrix_type     full
_refine_ls_R_factor_all     0.0421
_refine_ls_R_factor_gt     0.0372
_refine_ls_wR_factor_gt     0.0966
_refine_ls_wR_factor_ref     0.0995
_refine_ls_goodness_of_fit_ref     1.015
_refine_ls_restrained_S_all     1.015
_refine_ls_number_reflns     3018
_refine_ls_number_parameters     146
_refine_ls_number_restraints     0
_refine_ls_hydrogen_treatment     constr
_refine_ls_weighting_scheme     calc
_refine_ls_weighting_details
                      'w=1/[\s^2^(Fo^2^)+(0.0731P)^2^] where P=(Fo^2^+2Fc^2^)/3'
_atom_sites_solution_hydrogens     geom
_atom_sites_solution_primary     ?
_atom_sites_solution_secondary     ?
_refine_ls_shift/su_max     0.001
_refine_ls_shift/su_mean     0.000
_refine_diff_density_max     1.224
_refine_diff_density_min     -1.912
_refine_ls_extinction_method
;
<i>SHELXL2016/6</i> (Sheldrick 2015b)
;
_refine_ls_extinction_coef     0.043(3)
_refine_ls_extinction_expression
                                  'Fc^*^=kFc[1+0.001xFc^2^\l^3^/sin(2\q)]^-1/4^'
loop_
    _atom_type_symbol
    _atom_type_description
    _atom_type_scat_dispersion_real
    _atom_type_scat_dispersion_imag
    _atom_type_scat_source
    'C' 'C' 0.0033 0.0016
                         'International Tables Vol C Tables 4.2.6.8 and 6.1.1.4'
    'H' 'H' 0.0000 0.0000
                         'International Tables Vol C Tables 4.2.6.8 and 6.1.1.4'
    'N' 'N' 0.0061 0.0033
                         'International Tables Vol C Tables 4.2.6.8 and 6.1.1.4'
    'Cl' 'Cl' 0.1484 0.1585
                         'International Tables Vol C Tables 4.2.6.8 and 6.1.1.4'
    'Cu' 'Cu' 0.3201 1.2651
                         'International Tables Vol C Tables 4.2.6.8 and 6.1.1.4'
    'I' 'I' -0.4742 1.8119
                         'International Tables Vol C Tables 4.2.6.8 and 6.1.1.4'
_computing_data_collection
;
X-Area (Stoe, 2008)
;
_computing_cell_refinement
;
X-Area (Stoe, 2008)
;
_computing_data_reduction
;
X-Area (Stoe, 2008)
;
_computing_structure_solution
;
<i>SHELXT2014/5</i> (Sheldrick, 2015a)
;
_computing_structure_refinement
;
<i>SHELXL2016/6</i> (Sheldrick, 2015b)
;
_computing_molecular_graphics
;
DIAMOND (Brandenburg, 1999)
;
_computing_publication_material
;
Publcif (Westrip, 2010)
;
loop_
    _atom_site_type_symbol
    _atom_site_label
    _atom_site_fract_x
    _atom_site_fract_y
    _atom_site_fract_z
    _atom_site_U_iso_or_equiv
    _atom_site_adp_type
    _atom_site_calc_flag
    _atom_site_occupancy
    _atom_site_disorder_assembly
    _atom_site_disorder_group
    Cu Cu1 0.83699(6) 0.44607(6) 0.88784(5) 0.02577(15) Uani d 1 . .
    I I1 1.13274(3) 0.38430(3) 0.84123(3) 0.02918(13) Uani d 1 . .
    N N1 0.1826(5) -0.0235(4) 0.6635(5) 0.0382(8) Uani d 1 . .
    C C1 0.2875(6) 0.0483(5) 0.8075(5) 0.0310(8) Uani d 1 . .
    C C2 0.4784(6) 0.1784(5) 0.8761(5) 0.0273(7) Uani d 1 . .
    H H2 0.545096 0.224589 0.980055 0.033 Uiso calc 1 . .
    N N2 0.5673(4) 0.2377(4) 0.7947(4) 0.0240(6) Uani d 1 . .
    C C3 0.4652(6) 0.1671(5) 0.6476(5) 0.0352(9) Uani d 1 . .
    H H3 0.524713 0.206273 0.587078 0.042 Uiso calc 1 . .
    C C4 0.2745(7) 0.0380(6) 0.5828(5) 0.0400(10) Uani d 1 . .
    H H4 0.206856 -0.008357 0.478949 0.048 Uiso calc 1 . .
    Cl Cl1 0.1760(2) -0.02696(16) 0.91711(16) 0.0573(4) Uani d 1 . .
    N N11 0.6729(5) 0.7005(4) 0.5844(4) 0.0312(7) Uani d 1 . .
    C C11 0.5985(6) 0.6885(4) 0.6870(4) 0.0271(8) Uani d 1 . .
    C C12 0.6478(6) 0.6211(5) 0.7776(4) 0.0270(7) Uani d 1 . .
    H H12 0.589696 0.617235 0.850384 0.032 Uiso calc 1 . .
    N N12 0.7785(4) 0.5614(4) 0.7617(3) 0.0238(6) Uani d 1 . .
    C C13 0.8562(5) 0.5723(5) 0.6574(4) 0.0267(7) Uani d 1 . .
    H H13 0.948559 0.531426 0.643161 0.032 Uiso calc 1 . .
    C C14 0.8049(6) 0.6421(5) 0.5694(5) 0.0311(8) Uani d 1 . .
    H H14 0.864111 0.648491 0.497602 0.037 Uiso calc 1 . .
    Cl Cl11 0.42309(19) 0.76067(15) 0.70711(14) 0.0455(3) Uani d 1 . .
loop_
    _atom_site_aniso_label
    _atom_site_aniso_U_11
    _atom_site_aniso_U_22
    _atom_site_aniso_U_33
    _atom_site_aniso_U_12
    _atom_site_aniso_U_13
    _atom_site_aniso_U_23
    Cu1 0.0206(2) 0.0312(3) 0.0281(3) 0.01328(19) 0.00699(17) 0.0157(2)
    I1 0.02846(17) 0.03876(19) 0.02799(18) 0.02343(12) 0.01185(11) 0.01347(12)
    N1 0.0280(16) 0.0314(19) 0.043(2) 0.0099(14) 0.0061(15) 0.0109(16)
    C1 0.0267(17) 0.0208(17) 0.043(2) 0.0098(14) 0.0161(16) 0.0099(16)
    C2 0.0249(17) 0.0229(17) 0.0288(19) 0.0099(14) 0.0075(14) 0.0080(15)
    N2 0.0185(13) 0.0233(15) 0.0279(16) 0.0083(11) 0.0045(11) 0.0124(13)
    C3 0.0318(19) 0.039(2) 0.032(2) 0.0127(17) 0.0053(16) 0.0214(19)
    C4 0.035(2) 0.038(2) 0.030(2) 0.0087(18) -0.0033(16) 0.0141(19)
    Cl1 0.0531(7) 0.0426(7) 0.0509(7) -0.0019(5) 0.0312(6) 0.0111(6)
    N11 0.0345(17) 0.0280(17) 0.0299(17) 0.0132(14) 0.0054(13) 0.0166(14)
    C11 0.0267(17) 0.0237(17) 0.0264(19) 0.0141(14) 0.0013(14) 0.0082(15)
    C12 0.0266(17) 0.035(2) 0.0263(18) 0.0188(15) 0.0113(14) 0.0151(16)
    N12 0.0230(14) 0.0247(15) 0.0257(15) 0.0123(12) 0.0065(11) 0.0135(13)
    C13 0.0230(16) 0.0296(19) 0.0288(19) 0.0128(14) 0.0079(14) 0.0143(16)
    C14 0.0314(18) 0.031(2) 0.030(2) 0.0118(16) 0.0097(15) 0.0162(17)
    Cl11 0.0526(6) 0.0525(7) 0.0470(6) 0.0421(6) 0.0143(5) 0.0220(5)
_geom_special_details
;
 All esds (except the esd in the dihedral angle between two l.s. planes)
 are estimated using the full covariance matrix.  The cell esds are taken
 into account individually in the estimation of esds in distances, angles
 and torsion angles; correlations between esds in cell parameters are only
 used when they are defined by crystal symmetry.  An approximate (isotropic)
 treatment of cell esds is used for estimating esds involving l.s. planes.
;
loop_
    _geom_bond_atom_site_label_1
    _geom_bond_atom_site_label_2
    _geom_bond_site_symmetry_2
    _geom_bond_distance
    _geom_bond_publ_flag
    Cu1 N2 . 2.070(3) y
    Cu1 N12 . 2.078(3) y
    Cu1 Cu1 2_767 2.5643(10) y
    Cu1 I1 . 2.6093(5) y
    Cu1 I1 2_767 2.6476(6) y
    N1 C1 . 1.313(6) ?
    N1 C4 . 1.342(6) ?
    C1 C2 . 1.382(5) ?
    C1 Cl1 . 1.735(4) ?
    C2 N2 . 1.327(5) ?
    C2 H2 . 0.9400 ?
    N2 C3 . 1.335(5) ?
    C3 C4 . 1.378(6) ?
    C3 H3 . 0.9400 ?
    C4 H4 . 0.9400 ?
    N11 C11 . 1.302(6) ?
    N11 C14 . 1.336(6) ?
    C11 C12 . 1.380(5) ?
    C11 Cl11 . 1.739(4) ?
    C12 N12 . 1.336(5) ?
    C12 H12 . 0.9400 ?
    N12 C13 . 1.330(5) ?
    C13 C14 . 1.384(6) ?
    C13 H13 . 0.9400 ?
    C14 H14 . 0.9400 ?
loop_
    _geom_angle_atom_site_label_1
    _geom_angle_atom_site_label_2
    _geom_angle_atom_site_label_3
    _geom_angle_site_symmetry_1
    _geom_angle_site_symmetry_3
    _geom_angle
    _geom_angle_publ_flag
    N2 Cu1 N12 . . 103.01(12) y
    N2 Cu1 Cu1 . 2_767 130.55(9) ?
    N12 Cu1 Cu1 . 2_767 126.35(9) ?
    N2 Cu1 I1 . . 109.42(9) y
    N12 Cu1 I1 . . 107.83(9) y
    Cu1 Cu1 I1 2_767 . 61.554(19) ?
    N2 Cu1 I1 . 2_767 107.58(9) y
    N12 Cu1 I1 . 2_767 105.80(9) y
    Cu1 Cu1 I1 2_767 2_767 60.06(2) ?
    I1 Cu1 I1 . 2_767 121.61(2) y
    Cu1 I1 Cu1 . 2_767 58.39(2) ?
    C1 N1 C4 . . 115.1(4) ?
    N1 C1 C2 . . 124.4(4) ?
    N1 C1 Cl1 . . 117.0(3) ?
    C2 C1 Cl1 . . 118.6(3) ?
    N2 C2 C1 . . 119.7(4) ?
    N2 C2 H2 . . 120.1 ?
    C1 C2 H2 . . 120.1 ?
    C2 N2 C3 . . 117.4(3) ?
    C2 N2 Cu1 . . 122.7(3) ?
    C3 N2 Cu1 . . 119.5(3) ?
    N2 C3 C4 . . 121.4(4) ?
    N2 C3 H3 . . 119.3 ?
    C4 C3 H3 . . 119.3 ?
    N1 C4 C3 . . 121.9(4) ?
    N1 C4 H4 . . 119.0 ?
    C3 C4 H4 . . 119.0 ?
    C11 N11 C14 . . 115.8(3) ?
    N11 C11 C12 . . 124.4(4) ?
    N11 C11 Cl11 . . 116.8(3) ?
    C12 C11 Cl11 . . 118.7(3) ?
    N12 C12 C11 . . 119.8(3) ?
    N12 C12 H12 . . 120.1 ?
    C11 C12 H12 . . 120.1 ?
    C13 N12 C12 . . 116.9(3) ?
    C13 N12 Cu1 . . 123.3(3) ?
    C12 N12 Cu1 . . 119.7(3) ?
    N12 C13 C14 . . 121.8(4) ?
    N12 C13 H13 . . 119.1 ?
    C14 C13 H13 . . 119.1 ?
    N11 C14 C13 . . 121.3(4) ?
    N11 C14 H14 . . 119.3 ?
    C13 C14 H14 . . 119.3 ?
loop_
    _geom_hbond_atom_site_label_D
    _geom_hbond_atom_site_label_H
    _geom_hbond_atom_site_label_A
    _geom_hbond_site_symmetry_A
    _geom_hbond_distance_DH
    _geom_hbond_distance_HA
    _geom_hbond_distance_DA
    _geom_hbond_angle_DHA
    C3 H3 N11 2_666 0.94 2.68 3.241(5) 119.4
    C13 H13 I1 . 0.94 3.24 3.872(4) 126.5
_shelx_space_group_comment
;
The symmetry employed for this shelxl refinement is uniquely defined
by the following loop, which should always be used as a source of
symmetry information in preference to the above space-group names.
They are only intended as comments.
;
_shelx_estimated_absorpt_T_min     ?
_shelx_estimated_absorpt_T_max     ?
_shelx_hkl_file
;
   9   0  -2  354.60   20.92
   9   0  -3   21.30   12.77
  -9   0   4  957.25   33.92
   9   0  -4  899.14   24.10
  -9   0   5 1239.36   36.60
   9   0  -5  952.65   21.76
  -9   0   6  203.81   33.14
   9   0  -6  245.55   20.58
  -9   0   7   19.96   32.22
   9   0  -7   29.00   14.35
   9  -1  -1  474.22   20.79
  -9   1   1  498.83   24.99
   9  -1  -2   48.31   13.17
  -9   1   2   46.62   19.11
  -9   1   3  194.76   27.87
   9  -1  -3   87.76   13.83
   9  -1  -4  814.95   19.84
  -9   1   4  991.67   29.87
  -9   1   5  753.45   23.17
   9  -1  -5  656.37   18.79
   9  -1  -6   76.69   14.56
  -9   1   6   91.63   28.91
   9  -1  -7  893.19   26.17
  -9   1   7  984.34   27.72
  -9   2   0  896.85   33.95
   9  -2   0  668.82   18.62
   9  -2  -1  219.59   13.93
  -9   2   1  265.09   26.51
   9  -2  -2  116.59   13.17
  -9   2   2   79.01   25.92
  -9   2   3 1310.24   33.35
  -9   2   3 1343.26   30.77
   9  -2  -3 1251.07   26.03
  -9   2   4 1122.96   30.38
   9  -2  -4  919.42   20.61
  -9   2   5   10.67   25.66
   9  -2  -5   16.97   19.29
   9  -2  -6  301.20   21.90
  -9   2   6  268.96   19.91
   9  -2  -7  836.54   25.86
  -9   2   7  807.86   25.88
   9  -2  -8  360.62   22.50
   9  -3   0  392.53   15.83
  -9   3   0  508.30   26.04
  -9   3   1  -16.73   24.34
   9  -3  -1   12.41   11.87
   9  -3  -2  473.88   16.66
  -9   3   2  563.96   27.10
  -9   3   3 1393.51   31.46
  -9   3   3 1290.64   30.82
   9  -3  -3 1202.61   23.12
  -9   3   4  259.90   26.38
   9  -3  -4  208.87   13.16
   9  -3  -5  251.22   21.07
  -9   3   5  213.53   27.05
   9  -3  -6  995.85   24.52
  -9   3   6  994.10   30.84
  -9   3   7  416.32   32.40
   9  -3  -7  367.97   24.21
  -9   4   0  363.47   25.18
   9  -4   0  324.95   15.06
  -9   4   1  654.21   20.57
   9  -4  -1  631.84   17.96
   9  -4  -2 1199.18   22.54
  -9   4   2 1696.69   32.14
  -9   4   3  835.32   27.48
  -9   4   3  769.62   28.77
   9  -4  -3  660.90   20.73
  -9   4   4  119.18   25.51
   9  -4  -4  119.76   16.37
   9  -4  -5  876.86   26.45
  -9   4   5  829.93   22.57
   9  -4  -6 1373.87   28.73
  -9   4   6 1492.91   27.42
   9  -4  -7   39.54   19.93
  -9   4   7   30.40   30.87
   9  -5   0    5.82   16.47
  -9   5   0   11.42   23.03
  -9   5   1 1432.21   25.04
   9  -5  -1 1229.29   22.30
  -9   5   2 2028.96   33.99
   9  -5  -2 1586.41   26.89
  -9   5   3    1.23   24.23
  -9   5   3    2.48   17.32
   9  -5  -3   10.70   10.68
   9  -5  -4  935.81   23.19
  -9   5   4 1055.43   30.91
   9  -5  -5  788.33   27.92
  -9   5   5  811.79   23.07
  -9   5   6  275.38   30.15
   9  -5  -6  274.59   22.94
  -9   5   7   47.11   22.08
   9  -5  -7   46.65   21.92
   9  -5  -7   44.53   21.42
  -9   6   0  728.64   20.85
   9  -6   0  843.63   22.81
  -9   6   1 1100.10   28.26
   9  -6  -1 1075.07   23.22
  -9   6   2  666.01   26.52
   9  -6  -2  484.10   17.61
  -9   6   3  141.88   25.16
   9  -6  -3  131.30   18.66
  -9   6   3  157.50   18.55
   9  -6  -4 1494.95   34.64
  -9   6   4 1557.29   33.60
  -9   6   5  343.18   27.84
   9  -6  -5  311.73   23.28
  -9   6   6   93.96   22.51
   9  -6  -6   76.56   23.01
   9  -6  -6   71.72   22.83
  -9   7   0 1796.10   27.83
   9  -7   0 1763.31   28.98
   9  -7  -1  771.20   24.97
  -9   7   1  687.21   26.87
  -9   7   2   72.13   24.51
   9  -7  -2   93.00   20.45
   9  -7  -3  812.24   29.02
  -9   7   3  791.40   29.33
  -9   7   3  735.61   22.66
  -9   7   4  535.64   29.44
   9  -7  -4  584.52   28.06
   9  -7  -5   15.05   31.62
   9  -7  -5   11.85   31.20
  -9   7   5   35.63   30.57
   9  -8   0 1290.40   29.44
  -9   8   0 1148.04   29.45
  -9   8   1  119.66   25.11
   9  -8  -1  161.59   21.26
   9  -8  -2  536.06   28.48
  -9   8   2  543.91   28.04
   9  -8  -3  726.51   33.19
  -9   8   3  880.90   33.92
   9  -8  -4   11.63   32.01
   9  -8  -4   13.67   21.64
  -9   8   4   -1.09   30.46
  -9   9   0    5.13   29.40
   9  -9   0    8.49   23.84
   9  -9  -1  188.82   28.15
  -9   9   1  204.68   31.45
  -9   9   2  169.37   33.36
   9  -9  -2  218.94   30.73
   9  -9  -2  161.41   33.22
   8   3  -3  425.09   21.39
   8   3  -4   14.86   19.80
  -8  -3   5   95.74   28.77
   8   3  -5   21.71   14.56
  -8  -3   6   -4.40   21.28
   8   3  -6   -1.42   13.73
   8   3  -7   -0.35   13.88
  -8  -3   7   -0.75   32.05
   8   3  -8   -2.16   13.83
   8   2  -1   22.23   18.75
  -8  -2   1   18.72   31.67
   8   2  -2   45.66   13.86
   8   2  -3   18.34   18.80
  -8  -2   4  139.45   17.12
   8   2  -4  131.85   14.25
  -8  -2   5   79.82   24.41
   8   2  -5   60.24   13.32
   8   2  -6   64.02   13.80
  -8  -2   6   43.48   26.21
  -8  -2   7  315.70   20.60
   8   2  -7  258.75   20.89
   8   2  -8  119.73   15.01
  -8  -2   8  154.60   32.34
  -8  -2   9  109.31   31.13
   8   2  -9   58.55   14.17
   8   1  -1  339.40   15.41
  -8  -1   1  384.29   27.75
   8   1  -2   13.56   10.55
  -8  -1   2   42.99   18.69
   8   1  -3   13.24   14.33
  -8  -1   4   -3.58   23.58
   8   1  -4   26.13   14.45
   8   1  -5    7.48   10.01
  -8  -1   5    8.73   17.36
   8   1  -6  114.46   15.56
  -8  -1   6   72.44   26.14
  -8  -1   7   27.83   25.39
   8   1  -7    1.98   15.32
  -8  -1   8   78.46   18.08
   8   1  -8   58.74   14.42
  -8  -1   9  760.81   33.30
   8   1  -9  582.50   19.91
   8   0  -1   29.74   13.88
  -8   0   1   15.53   24.99
   8   0  -2   43.27   10.02
  -8   0   2   47.61   25.39
  -8   0   3   94.24   18.83
   8   0  -3   81.38   10.31
  -8   0   3  114.13   21.69
   8   0  -4   11.87   13.98
  -8   0   4   20.91   19.35
   8   0  -5   59.73   14.70
  -8   0   5   54.10   20.45
  -8   0   6  352.47   24.72
   8   0  -6  315.04   13.76
  -8   0   7   27.22   24.52
   8   0  -7    4.58   15.30
  -8   0   8  231.36   25.30
   8   0  -8  136.90   15.45
  -8   0   9  279.14   28.07
   8   0  -9  248.59   16.35
   8  -1   0  457.01   13.99
  -8   1   0  445.32   26.67
  -8   1   1    9.72   19.50
   8  -1  -1   -4.30   13.56
  -8   1   2  247.59   21.35
   8  -1  -2  199.85   14.80
  -8   1   3   -6.57   20.38
   8  -1  -3   -2.29   13.29
  -8   1   3  -11.88   18.23
  -8   1   4  251.98   15.32
   8  -1  -4  247.63   15.62
  -8   1   5  200.35   20.64
   8  -1  -5  157.94   11.89
   8  -1  -6   97.10   15.32
  -8   1   6  112.90   20.26
  -8   1   7  440.94   26.14
   8  -1  -7  485.83   18.60
  -8   1   8 1443.85   30.95
   8  -1  -8 1151.14   25.25
   8  -1  -9  333.73   25.32
   8  -1  -9  274.45   25.42
  -8   1   9  314.70   25.31
   8  -1 -10   36.69   20.15
  -8   1  10   40.33   20.52
   8  -1 -10   52.76   20.32
  -8   2   0   -4.64   18.78
   8  -2   0   -1.36    9.48
  -8   2   1  397.03   21.33
   8  -2  -1  376.09   12.36
   8  -2  -2  304.14   11.59
  -8   2   2  308.19   19.14
  -8   2   2  301.68   20.98
   8  -2  -3   44.32    9.70
  -8   2   3   37.43   18.69
  -8   2   3   36.30   19.93
   8  -2  -4 2074.20   25.65
  -8   2   4 2194.16   30.29
   8  -2  -5  663.49   19.58
  -8   2   5  684.30   23.08
  -8   2   6  419.66   21.57
   8  -2  -6  425.53   18.24
   8  -2  -7  838.93   21.52
  -8   2   7  841.98   27.75
   8  -2  -8  540.58   17.48
  -8   2   8  579.30   20.83
  -8   2   9    5.34   23.68
   8  -2  -9   20.73   23.71
   8  -2  -9   24.30   23.43
   8  -3   0  219.99   14.74
  -8   3   0  236.25   19.35
  -8   3   1   -6.63   18.31
   8  -3  -1    2.42    8.95
  -8   3   2  170.67   18.78
  -8   3   2  165.67   19.26
   8  -3  -2  172.85   13.91
   8  -3  -3  909.72   17.94
  -8   3   3 1003.76   19.66
  -8   3   3  934.41   19.63
  -8   3   4  736.69   23.11
   8  -3  -4  673.26   16.66
   8  -3  -5   37.58   15.27
  -8   3   5   40.54   19.61
   8  -3  -6 1747.84   27.70
  -8   3   6 1837.32   29.90
  -8   3   7 2049.99   34.02
   8  -3  -7 1759.32   30.50
   8  -3  -8  122.76   17.59
  -8   3   8   97.09   24.85
   8  -3  -8  126.64   23.91
  -8   3   9  528.20   31.05
   8  -3  -9  512.06   22.97
   8  -3  -9  492.48   30.90
   8  -4   0  492.61   16.09
  -8   4   0  481.48   19.98
   8  -4  -1    3.25    8.75
  -8   4   1  -13.59   17.95
  -8   4   2 1023.58   19.71
   8  -4  -2 1062.59   21.21
  -8   4   2 1056.70   24.14
  -8   4   3 1278.18   25.68
   8  -4  -3 1170.69   20.71
  -8   4   3 1195.92   25.01
  -8   4   4    4.49   13.73
   8  -4  -4    7.23   10.51
  -8   4   5  473.24   22.53
   8  -4  -5  472.36   19.12
  -8   4   6 1150.95   26.65
   8  -4  -6 1168.11   26.19
   8  -4  -7  386.42   26.03
   8  -4  -7  493.95   26.43
  -8   4   7  433.48   26.19
  -8   4   8   44.67   24.79
   8  -4  -8   67.12   24.62
   8  -4  -8  112.85   24.12
  -8   4   9  981.45   34.26
   8  -4  -9  989.35   34.30
   8  -4  -9 1037.57   25.82
   8  -5   0   12.18   12.38
  -8   5   0   -1.65   17.21
  -8   5   1  680.62   16.98
   8  -5  -1  698.09   16.40
   8  -5  -2 1551.10   25.86
  -8   5   2 1481.70   26.34
  -8   5   2 1461.92   26.40
  -8   5   3  621.44   17.87
   8  -5  -3  684.25   20.68
  -8   5   3  679.74   23.20
   8  -5  -4  380.69   18.89
  -8   5   4  367.36   22.02
  -8   5   5 2578.65   31.09
   8  -5  -5 2557.97   41.59
  -8   5   6 1095.69   24.39
   8  -5  -6 1145.49   24.47
   8  -5  -6 1133.36   24.09
   8  -5  -7   15.10   24.45
  -8   5   7  -11.98   24.48
   8  -5  -7   -3.91   17.17
   8  -5  -8  531.20   22.80
  -8   5   8  416.43   23.10
   8  -5  -8  460.05   23.89
  -8   6   0  364.57   19.01
   8  -6   0  385.31   16.12
   8  -6  -1 2898.33   36.37
  -8   6   1 2633.58   30.29
   8  -6  -2  646.60   20.92
  -8   6   2  663.09   22.22
  -8   6   2  657.30   22.48
  -8   6   3  156.17   20.52
  -8   6   3  161.83   20.07
   8  -6  -3  130.30   16.31
   8  -6  -4  655.19   23.15
  -8   6   4  660.26   19.18
   8  -6  -5 1525.00   30.97
   8  -6  -5 1530.20   31.16
  -8   6   5 1426.19   30.64
  -8   6   6  336.06   19.71
   8  -6  -6  356.91   19.80
   8  -6  -6  342.19   19.80
  -8   6   7  541.47   21.06
   8  -6  -7  604.77   21.87
   8  -6  -7  542.51   21.16
   8  -7   0  852.84   21.32
  -8   7   0  762.93   17.83
  -8   7   1 1749.09   28.54
   8  -7  -1 1690.22   31.21
   8  -7  -2  297.34   18.82
  -8   7   2  268.01   20.95
  -8   7   2  250.47   21.35
   8  -7  -3 1418.06   35.17
  -8   7   3 1602.95   28.92
   8  -7  -4 2613.04   40.28
   8  -7  -4 2659.37   39.70
  -8   7   4 2458.47   39.24
   8  -7  -5  355.99   20.48
  -8   7   5  307.53   26.17
   8  -7  -5  391.93   26.74
  -8   7   6   25.60   17.39
   8  -7  -6   28.30   17.62
   8  -7  -6   14.45   25.06
   8  -7  -7  582.56   24.19
   8  -7  -7  571.79   32.67
  -8   7   7  531.34   23.10
   8  -8   0 1347.61   29.13
  -8   8   0 1212.86   25.40
  -8   8   1  190.92   20.18
   8  -8  -1  190.08   18.20
   8  -8  -2  101.00   20.55
  -8   8   2  110.41   23.71
  -8   8   2  121.03   22.03
   8  -8  -3 1730.66   29.39
  -8   8   3 1598.59   34.21
   8  -8  -3 1853.21   35.39
  -8   8   4 1302.29   26.61
   8  -8  -4 1479.94   34.30
   8  -8  -4 1400.82   33.26
  -8   8   5   37.27   24.36
   8  -8  -5   43.29   25.01
   8  -8  -5  107.04   25.72
   8  -8  -6 1042.40   35.39
   8  -8  -6  958.16   27.62
  -8   8   6  867.74   33.59
   8  -9   0 1519.18   41.01
  -8   9   0 1566.07   32.79
  -8   9   1  147.55   25.99
   8  -9  -1  127.14   24.22
   8  -9  -1  107.56   25.90
   8  -9  -2 1624.06   33.91
   8  -9  -2 1808.00   36.44
  -8   9   2 1733.60   36.24
  -8   9   3  862.47   28.91
   8  -9  -3  944.90   30.13
   8  -9  -3  895.94   25.34
   8  -9  -4   64.97   32.02
  -8   9   4   66.72   28.78
   8  -9  -4   74.05   29.37
   8 -10   0  169.10   26.97
  -8  10   0  193.73   27.06
   8 -10   0  155.69   18.60
   8 -10  -1  357.99   25.78
  -8  10   1  353.12   28.96
   8 -10  -1  307.77   28.82
   8 -10  -2 1692.05   33.97
   8 -10  -2 1636.96   39.36
   8 -10  -3  426.77   31.66
  -8  10   3  405.66   31.24
   8 -10  -3  496.50   34.81
   8 -11   0  514.13   32.77
   8 -11   0  522.60   26.99
  -8  11   0  492.22   26.29
   7   5  -4  461.06   20.04
   7   5  -5  264.35   21.53
  -7  -5   5  290.32   33.81
  -7  -5   6   30.66   27.64
   7   5  -6   30.86   14.00
  -7  -5   7  490.12   32.83
   7   5  -7  327.55   22.67
  -7  -5   8  487.17   34.32
   7   5  -8  308.61   22.59
   7   4  -1   63.23   14.30
   7   4  -2   40.77   19.34
   7   4  -3  424.80   21.32
   7   4  -4  272.23   16.13
  -7  -4   5   19.51   22.36
   7   4  -5   37.59   17.28
   7   4  -6  513.84   20.98
  -7  -4   6  558.41   27.56
  -7  -4   7 1097.93   32.14
   7   4  -7 1036.48   24.87
  -7  -4   8  141.49   19.75
   7   4  -8  112.72   14.54
  -7  -4   9  299.60   33.36
   7   4  -9  154.80   20.82
   7   4 -10  319.09   17.77
  -7  -4  10  381.35   18.24
   7   3  -1   26.44   13.25
  -7  -3   1   26.71   26.05
   7   3  -2  776.56   20.86
   7   3  -3  873.83   17.31
   7   3  -4  552.33   14.71
  -7  -3   4  576.85   22.06
  -7  -3   5   36.00   19.28
   7   3  -5   52.07   10.54
  -7  -3   6  897.98   25.54
   7   3  -6  677.25   16.19
  -7  -3   7  366.11   20.10
   7   3  -7  288.28   13.15
   7   3  -8    4.72   10.60
  -7  -3   8  -38.93   25.46
   7   3  -9  115.22   19.74
  -7  -3   9   95.75   26.17
   7   3 -10   35.35   29.17
  -7  -3  10    9.40   13.59
   7   3 -10   10.74   21.27
  -7  -2   1  461.37   25.53
   7   2  -1  411.06   13.70
   7   2  -2 2195.49   25.82
  -7  -2   2 2393.28   36.77
   7   2  -3  248.57   12.14
  -7  -2   3  277.58   19.19
   7   2  -4  462.54   13.63
  -7  -2   4  517.89   21.42
   7   2  -5  802.88   16.57
  -7  -2   5  879.35   24.52
   7   2  -6 1167.42   19.20
  -7  -2   6 1439.70   28.31
   7   2  -7   60.13   10.75
  -7  -2   7   69.37   14.69
  -7  -2   8  280.16   25.66
   7   2  -8  208.84   13.16
  -7  -2   9  503.08   15.06
   7   2  -9  614.11   18.93
   7   2 -10   61.83   17.39
  -7  -2  10   32.60   18.52
   7   2 -10   99.36   25.14
   7   2 -11   34.47   29.14
   7   2 -11   -4.91   21.34
  -7  -2  11   10.19   12.41
  -7  -1   1 1807.70   27.75
   7   1  -1 1794.48   23.41
  -7  -1   2 2318.44   34.64
   7   1  -2 2000.52   23.43
  -7  -1   3  272.92   19.56
   7   1  -3  256.09   11.87
  -7  -1   3  295.33   17.24
   7   1  -4 1616.38   20.56
  -7  -1   4 1690.83   28.16
  -7  -1   5 1278.59   26.46
   7   1  -5 1202.19   21.20
   7   1  -6  -13.41   10.01
  -7  -1   6  -20.82   19.56
   7   1  -7  181.44   11.96
  -7  -1   7  199.71   20.17
   7   1  -8  125.27   14.98
  -7  -1   8  109.25   19.82
   7   1  -9    0.17   10.23
  -7  -1   9   -7.20    9.76
   7   1 -10  160.46   24.66
   7   1 -10  153.61   17.79
  -7  -1  10  126.03   13.42
   7   1 -11  183.35   22.09
  -7  -1  11  141.84   13.75
   7   1 -11  179.08   29.67
   7   0  -1 1537.75   23.39
  -7   0   1 1595.00   29.11
  -7   0   2   47.57   17.29
   7   0  -2   45.27    9.93
  -7   0   2   56.38   14.62
  -7   0   3  474.37   18.84
   7   0  -3  444.14   12.98
  -7   0   3  474.65   21.07
  -7   0   4 2998.14   33.02
   7   0  -4 2731.69   28.77
   7   0  -5  482.78   17.16
  -7   0   5  509.72   21.79
   7   0  -6  186.51   11.70
  -7   0   6  205.67   19.87
   7   0  -7  504.83   17.99
  -7   0   7  479.18   16.74
   7   0  -8  135.41   14.86
  -7   0   8  132.19   14.39
   7   0  -9   98.33   16.87
  -7   0   9   90.81   14.12
   7   0  -9   85.33   16.74
  -7   0  10    3.57   16.79
   7   0 -10  -34.28   23.68
   7   0 -10   25.87   16.33
   7   0 -11   30.13   28.79
   7   0 -11   34.46   28.81
  -7   0  11   11.58   12.40
  -7   1   0 1627.92   28.08
   7  -1   0 1735.01   24.31
   7  -1  -1 1588.85   21.04
  -7   1   1 1478.04   24.68
   7  -1  -2  133.78   10.24
  -7   1   2  115.03   15.85
  -7   1   2   90.06   11.01
  -7   1   3  624.94   19.42
   7  -1  -3  552.99   16.97
  -7   1   3  551.63   14.68
  -7   1   4  140.54   15.84
   7  -1  -4  166.04   11.23
   7  -1  -5  105.66   10.91
  -7   1   5  102.96   15.44
   7  -1  -6  362.14   13.46
  -7   1   6  370.35   20.60
   7  -1  -7  121.84   11.07
  -7   1   7   95.01   13.84
   7  -1  -8   69.41   10.38
  -7   1   8   65.72   13.84
   7  -1  -9  496.71   24.84
  -7   1   9  432.76   16.37
   7  -1  -9  435.36   25.03
   7  -1 -10  148.32   24.16
   7  -1 -10  160.44   17.60
  -7   1  10  159.67   17.66
   7  -1 -11  102.45   20.92
   7  -1 -11   94.97   29.44
  -7   1  11   78.13   13.33
   7  -2   0 1039.66   18.68
   7  -2   0  988.90   20.40
  -7   2   0 1044.31   18.59
   7  -2  -1   50.21   12.89
  -7   2   1   -2.64   14.43
  -7   2   2  903.09   16.80
   7  -2  -2  989.96   19.25
  -7   2   2  946.70   20.47
   7  -2  -3 1543.91   21.34
  -7   2   3 1516.69   23.87
  -7   2   3 1563.36   24.29
  -7   2   4  285.04   13.03
   7  -2  -4  325.57   16.28
  -7   2   5  162.94   16.05
   7  -2  -5  111.36   14.87
  -7   2   6  468.16   16.73
   7  -2  -6  519.98   14.91
  -7   2   7   -8.41   18.40
   7  -2  -7   -6.67    9.59
  -7   2   8  111.86   10.57
   7  -2  -8   79.36   18.78
   7  -2  -8  127.55   19.02
   7  -2  -9   14.25   15.86
  -7   2   9   20.84    9.49
   7  -2  -9   19.35   22.75
   7  -2 -10   40.14   23.86
   7  -2 -10   14.79   23.35
  -7   2  10   23.42   12.28
   7  -3   0  357.89   16.17
  -7   3   0  408.19   16.87
   7  -3   0  421.69   16.67
   7  -3  -1 1243.04   21.31
  -7   3   1 1211.77   21.97
  -7   3   1 1163.52   21.07
  -7   3   2  924.81   19.93
   7  -3  -2  969.37   19.84
  -7   3   2  890.57   20.12
  -7   3   3   -8.07   14.92
   7  -3  -3   10.69   13.50
  -7   3   3   12.95   14.80
   7  -3  -4  613.10   18.84
  -7   3   4  602.36   18.52
   7  -3  -5  155.97   15.64
  -7   3   5  156.55   15.80
  -7   3   6    0.77   18.75
   7  -3  -6    8.87    9.50
   7  -3  -7  301.81   15.27
   7  -3  -7  354.85   20.20
  -7   3   7  318.14   15.38
   7  -3  -8  788.21   18.98
   7  -3  -8  844.09   23.00
  -7   3   8  736.60   20.52
   7  -3  -9   15.83   15.71
   7  -3  -9    4.69   22.90
  -7   3   9    5.16   13.52
  -7   3  10  219.99   19.56
   7  -3 -10  279.14   30.05
   7  -3 -10  254.94   29.38
  -7   4   0   23.31   13.59
   7  -4   0   20.65    9.79
   7  -4   0   -0.59   13.78
   7  -4  -1 1116.31   18.53
  -7   4   1 1043.88   20.38
  -7   4   1 1169.13   21.06
  -7   4   2 1017.60   20.68
  -7   4   2 1022.43   18.07
   7  -4  -2 1212.35   22.24
  -7   4   3   54.23   15.17
   7  -4  -3   56.68   10.38
  -7   4   3   57.81   11.07
  -7   4   4 1034.33   21.91
   7  -4  -4 1016.84   20.71
   7  -4  -5   27.64   13.98
  -7   4   5   25.92   19.19
   7  -4  -6  762.40   22.87
  -7   4   6  719.11   22.99
   7  -4  -6  808.36   23.57
  -7   4   7  247.74   19.97
   7  -4  -7  212.56   20.29
   7  -4  -7  206.53   19.36
   7  -4  -8   -9.42   16.50
  -7   4   8   -6.40   13.66
   7  -4  -8   17.87   22.05
   7  -4  -9  378.49   25.72
   7  -4  -9  383.39   25.04
  -7   4   9  341.01   20.38
   7  -4 -10  859.48   26.12
  -7   4  10  670.58   25.24
   7  -4 -10  843.08   25.30
  -7   5   0  464.17   16.73
   7  -5   0  594.94   17.56
   7  -5  -1  160.78   14.41
  -7   5   1  161.49   10.84
  -7   5   1  158.34   14.42
  -7   5   2   29.51   10.43
  -7   5   2   28.09   14.47
   7  -5  -2   11.23    9.68
  -7   5   3  574.73   18.95
  -7   5   3  522.10   18.77
   7  -5  -3  625.74   20.47
  -7   5   4  312.23   13.59
   7  -5  -4  364.14   17.80
   7  -5  -5  239.55   20.36
  -7   5   5  256.55   21.02
   7  -5  -5  258.22   20.88
   7  -5  -6 1864.00   30.77
   7  -5  -6 1743.87   25.92
  -7   5   6 1696.18   29.99
   7  -5  -7  365.54   16.25
  -7   5   7  345.71   15.91
   7  -5  -7  351.22   20.53
   7  -5  -8  335.68   24.07
  -7   5   8  270.90   24.70
   7  -5  -8  347.67   25.19
   7  -5  -9  899.41   33.69
  -7   5   9  720.23   27.25
   7  -5  -9  964.99   32.82
  -7   6   0 1355.48   22.14
   7  -6   0 1490.60   25.29
   7  -6  -1    7.24   13.34
  -7   6   1    2.49    9.77
  -7   6   1    6.74   14.02
   7  -6  -2  894.70   23.53
  -7   6   2  815.02   19.31
  -7   6   2  836.57   20.09
  -7   6   3  113.67   19.66
  -7   6   3  104.00   18.00
   7  -6  -3  102.70   14.96
   7  -6  -4  591.44   22.30
   7  -6  -4  561.32   22.92
  -7   6   4  527.54   22.64
   7  -6  -5  590.61   22.90
   7  -6  -5  635.98   18.42
  -7   6   5  632.83   18.04
   7  -6  -6  194.05   15.01
   7  -6  -6  219.38   14.60
  -7   6   6  189.36   14.61
   7  -6  -7   94.33   22.84
   7  -6  -7   81.35   16.84
  -7   6   7   59.46   16.38
   7  -6  -8  862.26   22.89
   7  -6  -8  991.95   29.35
  -7   6   8  951.67   28.71
   7  -7   0   74.42   13.60
  -7   7   0   73.13   17.70
  -7   7   1  456.45   20.71
   7  -7  -1  438.84   19.56
  -7   7   1  395.98   15.82
  -7   7   2  301.54   15.51
  -7   7   2  315.24   15.93
   7  -7  -2  323.30   21.81
  -7   7   3   12.65   19.20
   7  -7  -3   -0.53   14.07
   7  -7  -3    8.16   13.33
   7  -7  -4  789.43   19.90
  -7   7   4  737.18   19.86
   7  -7  -4  773.57   19.77
   7  -7  -5 1146.82   22.88
  -7   7   5 1091.45   22.42
   7  -7  -5 1170.69   23.08
  -7   7   6   -3.61   22.66
   7  -7  -6   10.16   15.90
   7  -7  -6    2.41   22.97
   7  -7  -7  574.19   26.63
  -7   7   7  504.64   25.68
   7  -7  -7  553.07   25.61
   7  -8   0  565.56   22.19
  -7   8   0  471.71   16.44
  -7   8   1 1130.66   25.71
   7  -8  -1 1029.08   37.77
  -7   8   2   38.10   19.32
   7  -8  -2   69.50   20.16
   7  -8  -2   68.21   13.59
  -7   8   2   65.56   20.33
   7  -8  -3 1022.75   22.41
   7  -8  -3 1025.88   21.57
  -7   8   3  927.15   21.23
  -7   8   4  606.85   23.12
   7  -8  -4  608.05   23.85
   7  -8  -4  586.34   23.30
   7  -8  -5  153.23   24.34
  -7   8   5  169.59   23.87
   7  -8  -5  149.11   24.72
   7  -8  -6  196.46   24.21
   7  -8  -6  181.18   23.87
  -7   8   6  168.13   23.92
  -7   9   0  446.72   22.10
   7  -9   0  450.84   21.37
   7  -9   0  381.72   22.54
   7  -9  -1  161.36   19.75
  -7   9   1  158.20   15.46
   7  -9  -1  155.88   21.29
   7  -9  -2  277.25   20.85
   7  -9  -2  246.20   22.57
  -7   9   2  240.80   20.80
   7  -9  -3 1897.89   36.50
   7  -9  -3 1909.55   32.41
  -7   9   3 1784.86   35.77
   7  -9  -4  324.64   25.90
   7  -9  -4  313.05   25.95
  -7   9   4  286.47   25.67
  -7   9   5  276.97   18.39
   7  -9  -5  310.99   27.87
   7  -9  -5  294.90   27.24
   7 -10   0   -4.20   18.12
  -7  10   0    5.90   18.10
   7 -10   0  -25.35   23.48
   7 -10  -1  293.56   25.65
  -7  10   1  244.06   27.91
   7 -10  -1  300.86   27.93
   7 -10  -2  400.00   28.51
   7 -10  -2  404.15   26.47
   7 -10  -3  505.00   27.65
  -7  10   3  493.86   27.06
   7 -10  -3  543.95   28.50
  -7  10   4   15.96   28.88
   7 -10  -4   16.56   29.05
   7 -10  -4   26.85   28.46
  -7  11   0  149.21   27.40
   7 -11   0  129.83   27.77
   7 -11   0  154.08   24.84
   7 -11  -1  871.62   31.14
   7 -11  -1  871.81   33.14
   7 -11  -2  854.02   35.95
   7 -11  -2  935.60   36.84
   6   7  -6   69.55   21.06
   6   7  -7   73.86   15.06
   6   6  -2    7.25   19.04
   6   6  -3   -5.30   19.49
   6   6  -4   44.82   19.92
   6   6  -5   82.45   14.54
  -6  -6   5   70.79   26.56
   6   6  -6   15.64   19.79
  -6  -6   6   12.48   22.03
   6   6  -7  108.95   14.61
  -6  -6   7  158.38   24.90
   6   6  -8  732.06   20.01
  -6  -6   8 1023.99   32.24
   6   6  -9  351.97   22.00
  -6  -6   9  523.04   34.20
   6   5  -1   62.44   18.99
   6   5  -2  109.73   11.65
   6   5  -3    8.71   10.49
   6   5  -4  439.90   14.58
  -6  -5   5  455.23   23.35
   6   5  -5  456.98   17.90
  -6  -5   6    5.86   21.01
   6   5  -6   -0.43   14.94
   6   5  -7  143.62   12.14
  -6  -5   7  183.59   25.66
   6   5  -8  132.87   15.95
  -6  -5   8  207.36   26.69
   6   5  -9   96.28   13.59
  -6  -5   9  103.40   15.19
   6   5 -10   97.16   26.29
   6   5 -10  104.94   24.40
  -6  -5  10  158.34   19.83
   6   5 -11  376.55   24.18
   6   4  -1    8.00   10.03
   6   4  -2   93.35   10.82
   6   4  -3  491.94   17.18
   6   4  -4  550.47   17.74
  -6  -4   4  492.09   21.09
   6   4  -5   44.40   10.53
  -6  -4   5   42.62   13.25
  -6  -4   6 1213.63   27.56
   6   4  -6 1179.31   21.35
   6   4  -7 2363.97   29.25
  -6  -4   7 2525.12   36.97
  -6  -4   8  469.96   14.47
   6   4  -8  439.32   14.04
   6   4  -9   -5.40   10.27
  -6  -4   9   12.36   10.36
   6   4 -10  719.61   28.79
  -6  -4  10  784.30   22.44
   6   4 -10  692.83   22.01
   6   4 -11  801.13   31.70
   6   4 -11  798.32   25.71
  -6  -4  11  710.43   23.69
   6   3  -1  145.42   14.36
  -6  -3   1  146.28   24.95
   6   3  -2  396.13   13.20
  -6  -3   2  421.33   23.32
   6   3  -3  808.01   16.34
  -6  -3   3  933.32   23.44
  -6  -3   4  414.68   20.62
   6   3  -4  399.22   16.06
   6   3  -5  173.32   15.22
  -6  -3   5  191.49   19.82
  -6  -3   6  998.01   21.23
   6   3  -6  934.98   17.11
   6   3  -7  873.87   17.05
  -6  -3   7 1051.66   25.93
  -6  -3   8   20.22   10.37
   6   3  -8   19.65   14.03
  -6  -3   9 1109.13   18.95
   6   3  -9 1118.82   19.21
   6   3 -10  802.76   22.59
  -6  -3  10  673.50   16.38
   6   3 -10  807.20   28.43
   6   3 -11   78.55   17.71
  -6  -3  11   64.38   13.21
   6   3 -11   76.50   25.40
  -6  -3  12   90.54   14.98
  -6  -2   1  341.85   21.70
   6   2  -1  369.68   15.88
   6   2  -2 1285.20   21.25
  -6  -2   2 1252.19   25.61
  -6  -2   3 1026.99   21.45
   6   2  -3 1044.85   16.81
   6   2  -4  118.39   14.52
  -6  -2   4   95.32   11.63
   6   2  -5 2308.54   24.83
  -6  -2   5 2298.35   30.53
  -6  -2   6 2508.03   32.25
   6   2  -6 2375.77   26.30
  -6  -2   7  782.10   16.33
   6   2  -7  743.81   15.91
   6   2  -8  175.37   14.99
  -6  -2   8  191.95   15.01
   6   2  -9 1532.93   28.68
  -6  -2   9 1615.65   24.63
   6   2  -9 1455.48   24.21
   6   2 -10  942.72   28.24
  -6  -2  10  710.96   16.31
   6   2 -10  763.75   21.60
   6   2 -11   18.43   17.95
  -6  -2  11    7.14   17.51
   6   2 -11   -2.56   17.52
   6   2 -12  446.46   32.27
   6   2 -12  371.20   31.88
  -6  -2  12  205.66   15.94
  -6  -1   1 1195.45   23.98
   6   1  -1 1297.91   21.40
   6   1  -2 1728.46   23.24
  -6  -1   2 1643.04   25.34
  -6  -1   2 1691.60   27.11
  -6  -1   3   27.21   14.20
   6   1  -3   23.21    9.53
  -6  -1   3   49.07   16.09
  -6  -1   4  104.93   15.39
   6   1  -4   77.21   10.45
   6   1  -5 1667.87   21.65
  -6  -1   5 1712.23   26.33
  -6  -1   6 2089.28   29.26
   6   1  -6 2114.93   27.47
  -6  -1   7  330.46   16.14
   6   1  -7  307.69   12.31
   6   1  -8 1776.19   26.10
  -6  -1   8 1701.58   23.72
   6   1  -9 1437.15   27.20
   6   1  -9 1357.12   26.74
  -6  -1   9 1172.63   19.88
   6   1 -10   42.35   19.70
  -6  -1  10   41.53    9.76
   6   1 -10   49.49   19.18
   6   1 -11  493.74   26.65
  -6  -1  11  463.27   20.05
   6   1 -11  512.91   26.91
   6   1 -12  909.81   34.32
   6   1 -12  952.77   26.81
  -6  -1  12  580.52   19.47
  -6   0   1 4616.34   41.63
   6   0  -1 5001.29   39.34
  -6   0   2 2094.73   27.18
   6   0  -2 2090.67   22.94
  -6   0   2 2182.58   28.52
  -6   0   3  860.60   20.19
  -6   0   3  823.04   21.60
   6   0  -3  823.99   15.97
  -6   0   4 7052.66   51.10
   6   0  -4 7422.03   51.99
   6   0  -5 3043.62   30.62
  -6   0   5 2818.92   32.86
  -6   0   6  366.45   13.30
   6   0  -6  359.48   16.67
   6   0  -7  602.61   15.06
  -6   0   7  582.25   17.66
   6   0  -8 2361.27   32.28
   6   0  -8 2191.20   27.95
  -6   0   8 2143.80   27.10
   6   0  -9  594.04   21.53
  -6   0   9  561.76   17.20
   6   0  -9  641.49   21.88
   6   0 -10  135.38   14.08
  -6   0  10   92.23   10.31
   6   0 -10  126.96   19.35
   6   0 -11  379.90   26.07
  -6   0  11  310.23   14.99
   6   0 -11  313.94   26.18
  -6   0  12    7.30   17.77
   6   0 -12   44.95   30.19
  -6   1   0 2673.80   31.32
   6  -1   0 2541.28   30.19
   6  -1   0 2661.51   31.67
   6  -1  -1 1900.32   24.81
  -6   1   1 1687.64   22.59
  -6   1   1 1688.24   24.65
  -6   1   2   38.91   11.22
  -6   1   2   37.42   10.51
   6  -1  -2   49.06   10.18
  -6   1   3 2983.67   32.54
  -6   1   3 2847.37   31.00
   6  -1  -3 2939.57   28.37
   6  -1  -4 7157.48   53.35
  -6   1   4 6905.53   51.61
  -6   1   5   58.68   11.35
   6  -1  -5   77.77   15.13
  -6   1   6 2279.79   29.44
   6  -1  -6 2409.78   30.82
   6  -1  -7 2383.30   31.78
  -6   1   7 2159.83   26.78
   6  -1  -8  657.02   17.40
   6  -1  -8  696.70   21.49
  -6   1   8  648.60   17.76
   6  -1  -9   35.99   18.26
   6  -1  -9   41.91   18.35
  -6   1   9   43.67   13.01
  -6   1  10  468.58   14.47
   6  -1 -10  648.06   25.61
   6  -1 -10  551.71   25.88
   6  -1 -11  574.15   21.01
  -6   1  11  502.94   21.09
   6  -1 -11  529.46   21.03
   6  -2   0 4463.95   41.18
  -6   2   0 4611.03   42.20
   6  -2   0 4666.38   42.92
  -6   2   1  645.80   18.24
   6  -2  -1  675.72   15.22
  -6   2   1  678.80   19.00
  -6   2   2 2576.05   28.96
   6  -2  -2 2699.58   27.40
  -6   2   2 2702.44   29.50
  -6   2   3 4329.89   35.85
   6  -2  -3 4818.62   42.32
  -6   2   3 4440.48   36.52
   6  -2  -4 4175.68   39.94
  -6   2   4 3817.40   36.98
   6  -2  -5   19.32   10.24
  -6   2   5   26.75   15.27
   6  -2  -6 3479.81   41.55
  -6   2   6 3331.15   35.04
   6  -2  -7 1109.90   19.14
  -6   2   7 1150.85   21.95
   6  -2  -7 1152.53   22.10
   6  -2  -8   31.55   17.12
  -6   2   8   -3.30   12.73
   6  -2  -8    6.18   17.79
   6  -2  -9  608.98   17.10
   6  -2  -9  592.02   17.53
  -6   2   9  489.80   17.03
   6  -2 -10   93.64   23.45
   6  -2 -10  125.01   23.95
  -6   2  10   59.54   10.41
   6  -2 -11   55.20   26.53
   6  -2 -11   38.75   21.38
  -6   2  11   14.00   12.72
  -6   3   0 1596.18   23.74
   6  -3   0 1476.86   22.89
   6  -3   0 1596.25   24.25
  -6   3   1  144.99   11.42
   6  -3  -1  152.19   11.06
  -6   3   1  170.70   15.36
  -6   3   2 6467.45   47.35
  -6   3   2 6492.22   46.78
   6  -3  -2 6902.82   51.50
  -6   3   3 3551.91   34.33
   6  -3  -3 3879.53   39.99
  -6   3   3 3553.21   34.36
   6  -3  -4  176.20   15.65
  -6   3   4  157.61   12.33
  -6   3   5 1563.66   25.12
   6  -3  -5 1360.93   23.46
   6  -3  -6 2640.19   31.57
   6  -3  -6 2495.69   29.11
  -6   3   6 2635.64   34.05
   6  -3  -7  312.44   12.41
  -6   3   7  299.03   12.53
   6  -3  -7  307.06   12.97
  -6   3   8  306.42   12.45
   6  -3  -8  361.12   19.90
   6  -3  -8  356.96   19.78
   6  -3  -9  719.13   22.09
  -6   3   9  531.62   18.10
   6  -3  -9  604.22   18.18
  -6   3  10   74.62   17.58
   6  -3 -10   57.42   25.04
   6  -3 -10   72.41   16.97
   6  -3 -11   83.10   29.95
   6  -3 -11   76.40   31.03
  -6   3  11   48.70   13.82
  -6   4   0  259.48   12.23
   6  -4   0  275.59   12.42
   6  -4   0  291.05   15.95
  -6   4   1 4485.32   37.91
  -6   4   1 4715.06   41.41
   6  -4  -1 5158.16   44.21
  -6   4   2 3227.04   32.69
   6  -4  -2 3649.08   39.57
  -6   4   2 3300.33   31.23
   6  -4  -3 1260.72   25.50
  -6   4   3 1157.13   22.84
  -6   4   3 1248.45   23.03
  -6   4   4  197.02   17.35
   6  -4  -4  221.13   16.09
   6  -4  -5 1304.19   24.32
  -6   4   5 1322.07   24.02
   6  -4  -5 1343.16   23.76
   6  -4  -6  683.14   16.32
  -6   4   6  741.33   21.12
   6  -4  -6  659.85   15.81
   6  -4  -7   70.16   17.84
   6  -4  -7   57.23   18.42
  -6   4   7   77.85   10.09
   6  -4  -8  263.35   19.23
  -6   4   8  224.35   15.14
   6  -4  -8  236.66   19.63
  -6   4   9   16.14   13.72
   6  -4  -9   41.48   22.88
   6  -4  -9   18.73   15.84
  -6   4  10   12.11   17.69
   6  -4 -10  -31.50   27.71
   6  -4 -10   14.72   16.75
   6  -5   0 2147.19   27.44
  -6   5   0 1937.68   26.32
   6  -5   0 1946.75   26.49
  -6   5   1 6885.28   53.90
  -6   5   1 6658.44   51.43
   6  -5  -1 7667.34   62.22
   6  -5  -2 1133.00   25.69
  -6   5   2 1073.08   21.83
  -6   5   2 1150.86   22.40
   6  -5  -3  557.64   20.92
  -6   5   3  558.25   15.97
  -6   5   3  570.54   19.22
   6  -5  -4 2487.86   31.72
   6  -5  -4 2247.49   27.43
  -6   5   4 2390.10   31.56
   6  -5  -5 1117.87   22.64
   6  -5  -5 1028.62   21.72
  -6   5   5 1141.15   22.98
   6  -5  -6   22.73   18.03
   6  -5  -6   36.94   12.37
  -6   5   6   28.77   18.10
   6  -5  -7  220.26   19.00
  -6   5   7  204.42   15.52
   6  -5  -7  205.76   14.00
   6  -5  -8  766.15   25.24
  -6   5   8  659.07   21.16
   6  -5  -8  724.87   24.71
   6  -5  -9   19.94   16.40
   6  -5  -9   30.65   22.86
  -6   5   9    6.35   17.24
  -6   6   0 2313.89   28.73
   6  -6   0 2627.91   33.08
  -6   6   1 3112.65   33.50
   6  -6  -1 3657.81   45.36
  -6   6   1 3109.32   34.29
  -6   6   2  311.88   17.30
   6  -6  -2  299.64   18.79
  -6   6   2  325.15   17.57
   6  -6  -3 1933.79   28.41
   6  -6  -3 1826.94   27.58
  -6   6   3 1822.15   27.91
   6  -6  -4 1445.19   25.87
  -6   6   4 1312.20   24.73
   6  -6  -4 1421.81   25.20
   6  -6  -5   38.28   18.52
  -6   6   5   44.96   18.83
   6  -6  -5   36.71   18.25
  -6   6   6  627.08   17.89
   6  -6  -6  705.39   18.23
   6  -6  -6  641.43   21.59
   6  -6  -7   76.98   18.42
  -6   6   7  113.07   18.49
   6  -6  -7   86.65   18.69
  -6   6   8   27.22   19.67
   6  -6  -8   27.14   22.71
   6  -6  -8   57.75   22.33
   6  -6  -9  337.84   29.86
  -6   6   9  258.55   21.39
   6  -6  -9  333.05   29.85
   6  -7   0 2899.16   43.16
  -6   7   0 2438.37   30.28
   6  -7  -1   30.74   16.75
  -6   7   1   28.89   15.09
  -6   7   1   17.82   14.88
  -6   7   2  246.17   16.86
   6  -7  -2  276.63   17.31
   6  -7  -2  262.32   16.90
  -6   7   2  262.12   17.14
   6  -7  -3 1063.12   20.39
   6  -7  -3 1048.18   20.21
  -6   7   3  968.05   19.37
   6  -7  -4  436.13   17.09
  -6   7   4  403.01   21.23
   6  -7  -4  409.67   16.46
   6  -7  -5   60.58   18.10
  -6   7   5   57.11   18.58
   6  -7  -5   76.35   18.28
   6  -7  -6  570.84   22.03
  -6   7   6  573.91   21.94
   6  -7  -6  561.13   21.47
   6  -7  -7  -11.96   22.54
   6  -7  -7  -23.35   15.86
  -6   7   7   13.58   15.31
   6  -7  -8  278.82   29.45
  -6   7   8  300.78   28.77
   6  -7  -8  281.57   29.35
   6  -8   0 2144.84   56.47
  -6   8   0 1983.03   28.69
   6  -8  -1   25.76   15.72
  -6   8   1   48.62   15.61
  -6   8   1   26.92   10.90
   6  -8  -1   41.86   14.78
   6  -8  -2 1423.62   28.43
  -6   8   2 1299.02   27.56
   6  -8  -2 1406.73   27.81
  -6   8   3  105.25   19.89
   6  -8  -3  122.03   13.94
   6  -8  -3  121.70   14.57
   6  -8  -4  156.85   19.86
  -6   8   4  116.88   19.16
   6  -8  -4  125.13   14.12
  -6   8   5  197.84   14.84
   6  -8  -5  227.94   14.79
   6  -8  -5  221.12   14.55
   6  -8  -6   36.91   22.02
   6  -8  -6   28.65   22.46
  -6   8   6   42.84   22.11
   6  -8  -7   69.42   27.84
   6  -8  -7   92.57   27.47
  -6   8   7  100.29   27.30
   6  -9   0  118.33   13.48
   6  -9   0  133.42   19.97
  -6   9   0   96.45   20.06
  -6   9   1  759.53   24.71
   6  -9  -1  709.24   23.67
   6  -9  -1  777.12   25.14
   6  -9  -2  346.80   21.46
  -6   9   2  363.71   21.25
   6  -9  -2  385.01   22.26
   6  -9  -3   -2.88   19.11
  -6   9   3    0.02   19.04
   6  -9  -3   12.56   18.77
   6  -9  -4  306.15   24.15
  -6   9   4  334.31   19.38
   6  -9  -4  357.32   25.79
   6  -9  -5  176.46   25.22
   6  -9  -5  145.88   23.25
  -6   9   5  193.29   24.61
   6  -9  -6  160.98   28.04
   6  -9  -6  151.53   21.79
  -6   9   6  169.76   28.95
  -6  10   0  696.40   25.40
   6 -10   0  797.51   24.15
   6 -10   0  815.10   25.94
   6 -10  -1  230.73   21.58
   6 -10  -1  277.23   20.92
   6 -10  -2  125.79   24.29
   6 -10  -2  144.11   24.23
   6 -10  -3  403.13   25.46
   6 -10  -3  460.02   27.66
  -6  10   3  407.73   27.21
   6 -10  -4   16.91   22.06
  -6  10   4   33.74   24.72
   6 -10  -4   20.30   25.07
   6 -11   0   64.23   25.92
  -6  11   0   63.26   26.04
   6 -11   0   67.70   23.68
   6 -11  -1   69.13   24.19
   6 -11  -1   55.07   25.11
   6 -11  -2  133.50   24.84
   6 -11  -2   77.07   29.02
   6 -11  -3  234.87   28.12
   6 -11  -3  275.87   31.26
   6 -12   0   10.12   37.37
   6 -12   0   20.20   28.54
   6 -12  -1  177.47   29.91
   6 -12  -1  250.01   29.79
   5   8  -4   12.45   20.40
   5   8  -5   90.14   17.13
   5   8  -6   29.47   14.59
  -5  -8   6   58.50   29.03
   5   8  -7   36.64   19.88
  -5  -8   7    3.52   27.50
   5   8  -8   -8.64   13.91
  -5  -8   8    9.42   27.89
   5   7  -1  109.50   15.31
   5   7  -2   60.26   19.72
   5   7  -3   22.62   13.76
   5   7  -4  435.50   18.59
   5   7  -5  313.72   14.72
  -5  -7   5  472.63   27.76
   5   7  -6   78.31   11.96
  -5  -7   6   90.26   22.48
  -5  -7   7   77.48   22.60
   5   7  -7   43.23   11.36
   5   7  -8  141.03   14.87
  -5  -7   8  166.94   25.18
   5   7  -9   59.92   14.31
  -5  -7   9   66.83   19.19
   5   7 -10   -9.46   31.39
   5   7 -10    4.73   27.01
  -5  -7  10    4.39   13.29
   5   6  -1  565.16   16.18
   5   6  -2   34.68   15.21
   5   6  -3   15.53   10.41
   5   6  -4   61.70   15.21
   5   6  -5   54.83   14.70
  -5  -6   5   37.72   16.85
   5   6  -6   15.04   10.27
  -5  -6   6   23.13   17.81
  -5  -6   7   61.86   19.82
   5   6  -7   32.24   14.92
  -5  -6   8   19.21   14.37
   5   6  -8   10.64   10.43
   5   6  -9  231.75   16.29
  -5  -6   9  263.48   16.39
   5   6 -10  131.36   18.76
   5   6 -10  127.05   22.91
  -5  -6  10  129.64   13.67
   5   6 -11   26.66   21.51
   5   6 -11   -5.85   27.65
  -5  -6  11    4.48   12.99
   5   5  -1  146.27   11.09
   5   5  -2  154.95   11.60
   5   5  -3  861.23   16.85
  -5  -5   4  526.68   24.71
   5   5  -4  476.61   13.87
   5   5  -5   27.87   10.29
  -5  -5   5   25.78   21.40
   5   5  -6   32.23   14.69
  -5  -5   6   52.47   18.98
   5   5  -7   27.33   14.50
  -5  -5   7   50.65   14.12
  -5  -5   8   19.29   10.09
   5   5  -8   33.05   13.93
  -5  -5   9    6.15    9.91
   5   5  -9  -14.22   13.97
   5   5 -10  119.55   18.48
  -5  -5  10   73.51   14.98
   5   5 -10  126.36   16.84
   5   5 -11  272.91   26.08
   5   5 -11  257.67   25.24
  -5  -5  11  203.82   14.86
   5   5 -12  354.16   31.93
  -5  -5  12  295.46   20.43
   5   5 -12  397.09   31.33
   5   4  -1   83.40   10.20
  -5  -4   1   61.41   20.63
   5   4  -2  362.36   12.83
   5   4  -3   86.46   14.38
  -5  -4   3   82.39   14.65
   5   4  -4   23.84    9.89
  -5  -4   4   19.16   13.96
  -5  -4   5   41.75   14.64
   5   4  -5   37.74   13.81
   5   4  -6  169.92   11.34
  -5  -4   6  162.06   16.84
   5   4  -7   97.96   14.36
  -5  -4   7  108.23   10.78
   5   4  -8  759.21   15.70
  -5  -4   8  846.55   19.45
   5   4  -9  182.08   11.28
  -5  -4   9  249.27   15.30
   5   4 -10  184.23   21.09
  -5  -4  10  217.66   11.62
   5   4 -10  194.05   20.26
   5   4 -11  380.22   26.24
   5   4 -11  382.69   26.60
  -5  -4  11  334.89   16.69
  -5  -4  12   66.36   18.61
   5   4 -12   63.51   22.01
   5   4 -12   83.94   28.32
  -5  -3   1  706.55   21.76
   5   3  -1  798.22   18.62
   5   3  -2 1521.08   20.46
  -5  -3   2 1556.82   27.13
  -5  -3   2 1483.14   29.58
  -5  -3   3  526.21   18.58
   5   3  -3  534.71   14.06
   5   3  -4  302.46   16.01
  -5  -3   4  292.31   16.62
   5   3  -5  327.41   16.15
  -5  -3   5  348.82   18.17
   5   3  -6  442.34   13.47
  -5  -3   6  454.21   13.80
   5   3  -7  145.77   11.22
  -5  -3   7  181.13   11.64
  -5  -3   8    5.27    9.74
   5   3  -8   31.37    9.72
   5   3  -9  179.16   19.67
  -5  -3   9  154.38   10.88
   5   3  -9  166.33   19.37
   5   3 -10 1662.05   30.49
   5   3 -10 1548.25   25.95
  -5  -3  10 1445.29   22.04
   5   3 -11  670.48   21.83
  -5  -3  11  591.74   15.04
   5   3 -11  582.41   27.90
   5   3 -12   76.34   26.11
  -5  -3  12   72.69   13.09
   5   2  -1   78.65   14.33
  -5  -2   1   47.52   11.43
   5   2  -2   51.99   14.45
  -5  -2   2   47.63   16.48
  -5  -2   2   37.67   14.46
  -5  -2   3  599.34   18.87
   5   2  -3  569.97   17.68
  -5  -2   4  954.77   21.91
   5   2  -4  922.98   16.67
   5   2  -5  214.77   15.80
  -5  -2   5  231.01   17.06
   5   2  -6 2224.74   27.93
  -5  -2   6 2192.73   26.03
   5   2  -7 1137.14   18.35
  -5  -2   7 1172.24   21.70
  -5  -2   8  114.50   10.67
   5   2  -8  116.17   13.91
  -5  -2   9  720.71   18.82
   5   2  -9  712.08   18.60
   5   2  -9  751.97   18.66
   5   2 -10  464.71   21.89
  -5  -2  10  401.84   16.38
   5   2 -10  483.39   16.88
   5   2 -11   44.64   24.58
  -5  -2  11   66.17   10.36
   5   2 -12  256.76   26.71
  -5  -2  12  181.18   18.96
   5   1  -1  968.84   19.98
  -5  -1   1  893.40   21.87
  -5  -1   1  883.99   18.03
  -5  -1   2  302.51   16.57
  -5  -1   2  244.55   17.49
   5   1  -2  249.37   15.17
   5   1  -3   61.29   13.80
  -5  -1   3   37.04   14.86
  -5  -1   3   48.89   11.75
  -5  -1   4  718.50   20.38
   5   1  -4  699.90   15.44
   5   1  -5  718.91   18.74
  -5  -1   5  769.76   19.33
  -5  -1   6  553.32   14.48
   5   1  -6  588.69   18.09
   5   1  -7  -18.42   13.54
  -5  -1   7    0.48    9.54
   5   1  -8 2123.92   26.89
   5   1  -8 2299.05   30.02
  -5  -1   8 2200.53   27.03
   5   1  -9 2867.72   35.87
  -5  -1   9 2758.71   34.22
   5   1  -9 2893.50   32.83
  -5  -1  10  204.29   11.24
   5   1 -10  244.58   15.35
   5   1 -10  224.43   20.38
   5   1 -11  285.17   18.77
  -5  -1  11  200.08   11.60
   5   1 -12 1116.91   31.42
  -5  -1  12  939.47   24.50
   5   0  -1   70.78   10.44
  -5   0   1   57.44    8.66
  -5   0   1   49.81   12.26
  -5   0   2 1236.21   21.70
  -5   0   2 1152.03   18.62
   5   0  -2 1395.25   21.71
   5   0  -3  393.90   16.50
  -5   0   3  348.89   15.61
  -5   0   3  340.88   14.87
   5   0  -4  662.90   15.38
  -5   0   4  571.73   16.82
  -5   0   5 3641.19   37.51
   5   0  -5 3520.53   35.55
   5   0  -6  454.25   17.30
  -5   0   6  386.38   13.67
  -5   0   7  427.33   13.74
   5   0  -7  398.67   13.27
  -5   0   8 1141.76   21.82
   5   0  -8 1203.95   22.43
   5   0  -8 1110.44   22.01
  -5   0   9  850.81   17.13
   5   0  -9  993.85   23.98
   5   0  -9 1026.53   19.80
   5   0 -10   59.72   19.53
   5   0 -10   21.18   19.48
  -5   0  10   38.98   13.90
   5   0 -11 1112.15   24.59
  -5   0  11  855.04   18.16
   5   0 -12  902.60   32.05
  -5   0  12  587.89   22.89
  -5   1   0  567.56   14.18
   5  -1   0  584.45   14.40
   5  -1   0  543.26   13.65
  -5   1   1 1149.32   18.24
   5  -1  -1 1412.87   22.17
  -5   1   1 1139.51   18.56
   5  -1  -2   83.67   10.47
  -5   1   2   88.86   12.31
  -5   1   2   77.97   12.36
  -5   1   3 2225.86   27.74
  -5   1   3 2040.70   26.35
   5  -1  -3 2329.33   28.69
   5  -1  -4 1778.27   26.48
  -5   1   4 1625.90   22.42
  -5   1   5  594.24   18.55
   5  -1  -5  609.01   18.75
  -5   1   6   44.08   14.07
   5  -1  -6   11.62    9.35
   5  -1  -7 4080.01   38.37
  -5   1   7 3962.07   40.78
   5  -1  -7 4433.00   42.18
   5  -1  -8 3062.90   33.85
  -5   1   8 2769.64   34.74
   5  -1  -8 2961.97   31.25
   5  -1  -9  136.90   13.75
  -5   1   9  120.49   10.50
   5  -1  -9  109.30   18.95
   5  -1 -10  513.60   22.03
  -5   1  10  430.70   16.83
   5  -1 -10  481.24   22.01
   5  -1 -11 1430.42   32.68
   5  -1 -11 1454.75   26.50
  -5   1  11  918.52   20.24
   5  -1 -12  488.77   32.65
   5  -1 -12  496.25   34.07
  -5   1  12  314.45   21.35
   5  -2   0 2347.54   26.95
   5  -2   0 2444.83   27.68
  -5   2   0 2394.63   27.63
  -5   2   1 1784.86   22.32
  -5   2   1 1745.83   23.85
   5  -2  -1 2038.27   24.51
  -5   2   2   74.22   12.33
   5  -2  -2   87.42   10.37
  -5   2   2   61.06    9.24
  -5   2   3 4072.47   37.63
   5  -2  -3 4606.80   44.49
  -5   2   3 4098.47   37.86
   5  -2  -4 3926.29   43.44
  -5   2   4 3546.10   35.76
   5  -2  -5   28.94   13.46
  -5   2   5   30.39   14.53
  -5   2   6  788.60   17.40
   5  -2  -6  850.54   17.24
   5  -2  -6  872.90   21.11
   5  -2  -7 1613.69   22.46
  -5   2   7 1507.90   22.96
   5  -2  -7 1803.94   26.79
  -5   2   8  951.64   20.87
   5  -2  -8  975.31   18.51
   5  -2  -8 1086.79   21.40
  -5   2   9  167.42   14.76
   5  -2  -9  211.73   14.68
   5  -2  -9  202.37   19.36
   5  -2 -10 1960.81   27.94
  -5   2  10 1604.72   27.82
   5  -2 -10 2037.96   33.17
  -5   2  11  543.09   18.29
   5  -2 -11  672.69   22.75
   5  -2 -11  656.29   22.60
   5  -3   0  130.84    9.46
  -5   3   0  166.29    9.65
  -5   3   0  150.20    9.58
   5  -3   0  161.95    9.52
  -5   3   1   46.41   11.78
  -5   3   1   43.77    8.44
   5  -3  -1   50.92   10.08
   5  -3  -2 2630.78   33.05
  -5   3   2 2379.98   27.82
  -5   3   2 2356.69   27.40
  -5   3   3 5734.09   46.31
  -5   3   3 5801.47   47.51
   5  -3  -3 6183.37   59.37
   5  -3  -4 2501.47   36.64
  -5   3   4 2673.07   31.32
   5  -3  -5 3764.93   38.79
  -5   3   5 3650.21   40.06
   5  -3  -5 3713.03   37.84
  -5   3   6 6532.69   58.89
   5  -3  -6 7861.97   63.98
   5  -3  -6 7534.71   66.87
   5  -3  -7 1535.48   24.39
  -5   3   7 1231.27   21.36
   5  -3  -7 1407.53   22.24
   5  -3  -8   14.25   12.68
  -5   3   8    7.02   13.08
   5  -3  -8   -2.03   18.52
   5  -3  -9 1439.04   23.96
  -5   3   9 1218.24   24.38
   5  -3  -9 1566.80   29.21
   5  -3 -10 1068.68   29.97
   5  -3 -10 1104.12   31.36
  -5   3  10  854.48   21.94
   5  -3 -11  119.66   22.46
   5  -3 -11  151.15   22.93
  -5   3  11  136.90   19.56
   5  -4   0 1314.70   20.81
  -5   4   0 1187.09   18.41
  -5   4   0 1349.75   21.32
   5  -4   0 1310.27   19.25
  -5   4   1 1275.55   20.93
  -5   4   1 1294.11   19.60
   5  -4  -1 1583.38   26.97
   5  -4  -2 6867.14   63.24
  -5   4   2 5942.79   45.69
  -5   4   2 6279.92   49.25
   5  -4  -3 1074.38   25.68
  -5   4   3 1007.66   20.58
  -5   4   4  176.72   16.95
   5  -4  -4  190.76   16.31
   5  -4  -4  180.43   16.97
   5  -4  -5 2229.66   31.11
   5  -4  -5 2214.36   29.55
  -5   4   5 2258.92   35.41
   5  -4  -6 4081.46   41.62
  -5   4   6 3584.65   42.02
   5  -4  -6 4173.87   44.16
   5  -4  -7   10.24   14.21
  -5   4   7    8.03   13.15
   5  -4  -7    4.40   14.33
   5  -4  -8 2136.90   33.84
  -5   4   8 1679.93   28.93
   5  -4  -8 2102.55   31.98
  -5   4   9  828.54   22.36
   5  -4  -9  996.60   26.20
   5  -4  -9 1045.21   26.35
   5  -4 -10   49.97   18.19
  -5   4  10   44.06   18.73
   5  -4 -10   48.70   25.55
   5  -5   0  797.73   15.86
  -5   5   0  812.16   15.84
  -5   5   0  785.89   15.78
   5  -5   0  831.76   15.97
  -5   5   1 3769.81   36.28
  -5   5   1 3335.16   32.13
   5  -5  -1 4183.63   48.41
   5  -5  -2 5733.08   72.37
  -5   5   2 6009.31   48.84
  -5   5   2 6062.07   50.56
  -5   5   3  110.70   16.33
   5  -5  -3  106.77   16.15
   5  -5  -3   99.33   11.77
   5  -5  -4 3923.88   40.18
  -5   5   4 4124.66   45.17
   5  -5  -4 4405.75   46.58
  -5   5   5 3573.48   51.20
   5  -5  -5 3534.63   39.22
   5  -5  -5 3656.66   42.54
   5  -5  -6 1184.40   22.75
  -5   5   6 1156.90   26.91
   5  -5  -6 1168.02   23.74
  -5   5   7  100.46   14.40
   5  -5  -7  130.87   18.61
   5  -5  -7  117.43   18.69
   5  -5  -8 1167.08   22.60
  -5   5   8  889.01   24.34
   5  -5  -8 1186.78   23.36
   5  -5  -9  572.41   21.16
  -5   5   9  389.21   20.07
   5  -5  -9  642.54   27.91
   5  -5 -10   15.64   30.86
  -5   5  10   -7.63   18.73
   5  -5 -10    1.67   30.38
   5  -6   0 5994.62   61.63
  -5   6   0 4993.52   42.39
  -5   6   0 4835.88   42.95
  -5   6   1 5918.06   46.99
   5  -6  -1 5971.26   81.88
  -5   6   1 5774.58   50.41
   5  -6  -2  141.47   16.14
  -5   6   2   95.12   16.39
  -5   6   2  136.43   16.47
   5  -6  -2  124.48   16.67
   5  -6  -3  707.35   20.48
   5  -6  -3  690.80   17.29
  -5   6   3  641.21   17.33
   5  -6  -4 3618.88   43.82
  -5   6   4 3329.34   41.38
   5  -6  -4 3588.13   40.95
   5  -6  -5 1460.28   26.07
  -5   6   5 1357.71   25.45
   5  -6  -5 1313.17   24.33
   5  -6  -6  128.81   17.76
  -5   6   6  119.17   17.78
   5  -6  -6  122.04   18.33
   5  -6  -7 1248.65   26.97
   5  -6  -7 1349.95   28.37
  -5   6   7 1108.01   28.57
   5  -6  -8 1018.25   30.15
  -5   6   8  744.27   24.22
   5  -6  -8  956.45   29.51
   5  -6  -9   12.53   20.58
  -5   6   9    0.41   18.86
   5  -6  -9   24.79   29.64
  -5   7   0 8963.86   66.20
   5  -7   0 8994.92  110.25
   5  -7  -1 2630.90   30.28
   5  -7  -1 2661.17   32.96
  -5   7   1 2610.42   33.07
  -5   7   1 2452.04   29.41
   5  -7  -2 1172.11   24.24
  -5   7   2 1083.31   23.42
   5  -7  -2 1041.82   23.32
   5  -7  -3 4370.16   48.02
  -5   7   3 4240.97   49.21
   5  -7  -3 4693.96   52.15
   5  -7  -4 1730.74   28.27
  -5   7   4 1700.55   29.34
   5  -7  -4 1839.00   30.36
   5  -7  -5   23.54   12.33
   5  -7  -5   24.68   17.70
  -5   7   5   21.46   17.22
  -5   7   6  300.90   19.58
   5  -7  -6  337.11   20.22
   5  -7  -6  369.99   19.58
   5  -7  -7  445.36   25.76
  -5   7   7  386.89   26.79
   5  -7  -7  513.13   25.26
   5  -7  -8  168.12   28.21
  -5   7   8  164.55   24.21
   5  -7  -8  203.17   26.93
  -5   8   0  892.22   22.24
   5  -8   0  955.16   21.89
   5  -8   0  918.88   19.35
   5  -8  -1   66.47   11.03
   5  -8  -1   77.09   15.57
  -5   8   1   73.21   15.62
  -5   8   1   65.02   15.47
  -5   8   2 1080.75   24.45
   5  -8  -2 1169.56   24.81
   5  -8  -2 1076.31   23.95
  -5   8   3 3097.87   44.32
   5  -8  -3 2983.28   41.01
   5  -8  -3 3379.31   46.08
   5  -8  -4  134.61   18.64
  -5   8   4  147.24   19.27
   5  -8  -4  174.18   19.14
   5  -8  -5  520.90   21.93
   5  -8  -5  595.67   23.35
  -5   8   5  527.26   22.48
  -5   8   6  813.86   28.32
   5  -8  -6  850.01   29.26
   5  -8  -6  823.55   28.51
   5  -8  -7  112.37   28.25
  -5   8   7   79.46   26.51
   5  -8  -7   95.88   27.41
  -5   9   0  884.32   22.38
   5  -9   0  890.97   22.88
   5  -9   0  957.40   22.21
   5  -9  -1 1135.76   27.19
   5  -9  -1 1177.96   27.30
  -5   9   2 1446.22   30.62
   5  -9  -2 1318.44   29.16
   5  -9  -2 1408.13   26.71
   5  -9  -3  866.39   26.20
  -5   9   3  742.23   25.64
   5  -9  -3  691.11   23.25
  -5   9   4   14.85   19.55
   5  -9  -4   40.80   19.25
   5  -9  -4   20.30   17.84
   5  -9  -5  470.53   27.31
  -5   9   5  444.66   27.23
   5  -9  -5  454.57   25.35
  -5   9   6  407.42   31.53
   5  -9  -6  374.54   30.58
   5  -9  -6  463.28   31.99
   5 -10   0    2.36   17.98
  -5  10   0    2.52   19.50
   5 -10   0    6.90   19.18
   5 -10  -1 1323.03   29.84
   5 -10  -1 1508.68   31.40
   5 -10  -2 1183.52   29.95
   5 -10  -2  979.11   27.01
   5 -10  -3    2.89   23.21
   5 -10  -3   -0.30   21.20
  -5  10   3  -10.70   24.38
   5 -10  -4  358.46   24.91
  -5  10   4  377.33   28.47
   5 -10  -4  425.05   28.45
  -5  10   5  237.01   32.85
   5 -10  -5  248.58   35.65
   5 -10  -5  287.54   32.49
   5 -11   0  734.36   28.58
   5 -11   0  790.60   28.08
   5 -11  -1  698.90   28.69
   5 -11  -1  612.39   27.24
   5 -11  -2  141.82   24.44
   5 -11  -2  124.17   27.87
   5 -11  -3   59.20   27.12
   5 -11  -3   61.11   28.83
   5 -12   0 1108.77   36.26
   5 -12   0  911.70   37.98
   5 -12  -1  107.82   34.35
   5 -12  -1  133.20   28.56
   4   9  -3  156.88   16.38
   4   9  -4    7.58   14.21
   4   9  -5  194.27   16.73
   4   9  -6  213.68   22.20
  -4  -9   7  776.12   41.76
   4   9  -7  496.77   19.71
   4   9  -8    8.48   14.50
  -4  -9   8   31.22   28.08
   4   9  -9  435.65   36.12
  -4  -9   9  346.06   20.96
   4   9  -9  355.39   32.83
   4   8  -1   33.03   19.24
   4   8  -2  244.29   15.96
   4   8  -3   89.20   11.89
   4   8  -4  -18.18   15.53
   4   8  -5  445.84   19.30
   4   8  -6  247.83   13.37
  -4  -8   6  305.18   29.48
   4   8  -7    0.43   10.93
  -4  -8   7    4.38   26.64
   4   8  -8  231.08   14.15
  -4  -8   8  380.63   17.23
   4   8  -9  576.11   29.00
   4   8  -9  555.02   29.53
  -4  -8   9  514.83   17.11
   4   8 -10   81.67   26.46
  -4  -8  10   79.04   18.35
   4   8 -10   82.32   26.75
  -4  -8  11   -7.41   13.28
   4   8 -11   37.25   27.23
   4   7  -1  603.59   16.72
   4   7  -2  900.32   18.96
   4   7  -3    9.20   14.37
   4   7  -4 1103.21   22.52
   4   7  -5 1753.22   24.74
  -4  -7   5 2007.63   39.06
   4   7  -6  636.76   16.17
  -4  -7   6  684.60   27.11
   4   7  -7   28.67   10.73
  -4  -7   7   43.30   10.21
   4   7  -8  381.34   13.73
  -4  -7   8  466.73   13.80
  -4  -7   9  534.15   15.17
   4   7  -9  609.83   27.67
   4   7  -9  547.23   20.35
  -4  -7  10   22.01   10.37
   4   7 -10    8.81   26.05
   4   7 -10   20.64   21.64
  -4  -7  11   21.18   13.20
   4   7 -11   34.70   22.32
  -4  -7  12   14.84   13.14
   4   6  -1  604.24   18.45
   4   6  -2  361.38   16.67
   4   6  -3  226.78   15.77
   4   6  -4 1822.72   24.73
  -4  -6   4 2014.36   38.41
  -4  -6   5 1054.21   26.82
   4   6  -5  946.36   17.58
   4   6  -6  182.05   11.93
  -4  -6   6  229.04   20.65
  -4  -6   7 2160.40   27.99
   4   6  -7 1839.65   23.56
   4   6  -8  855.47   16.74
  -4  -6   8 1023.03   20.50
   4   6  -9  142.68   18.02
   4   6  -9  173.97   21.75
  -4  -6   9  160.73   14.89
  -4  -6  10  271.65   12.39
   4   6 -10  276.84   19.61
  -4  -6  11  507.32   17.93
   4   6 -11  504.20   25.53
  -4  -6  12   30.12   13.48
   4   6 -12   96.59   26.09
   4   5  -1  878.43   19.88
   4   5  -2  337.65   12.71
   4   5  -3 1883.85   26.70
  -4  -5   3 1861.72   35.99
   4   5  -4 4123.09   39.95
  -4  -5   4 4300.76   48.73
  -4  -5   5  448.51   18.88
   4   5  -5  389.22   16.97
  -4  -5   6  623.65   18.02
   4   5  -6  515.19   14.54
  -4  -5   7 1307.85   20.11
   4   5  -7 1312.47   22.13
  -4  -5   8  398.87   16.02
   4   5  -8  322.59   12.32
  -4  -5   9   79.77   14.02
   4   5  -9   80.59   12.77
  -4  -5  10  110.24   10.56
   4   5 -10  115.51   18.91
  -4  -5  11    8.73    9.93
   4   5 -11   39.60   16.36
  -4  -5  12   45.57   13.28
   4   5 -12   39.34   24.73
  -4  -4   1   37.98   19.30
   4   4  -1   37.38   10.24
   4   4  -2 2550.92   30.25
   4   4  -3 2613.08   28.61
  -4  -4   3 2625.98   36.42
   4   4  -4    7.75   10.11
  -4  -4   4    9.29   14.30
   4   4  -5  466.52   16.79
  -4  -4   5  465.15   14.26
   4   4  -6 1547.11   21.71
  -4  -4   6 1817.23   26.02
  -4  -4   7 1672.38   22.22
   4   4  -7 1576.67   21.42
  -4  -4   8   17.17   13.85
   4   4  -8    3.78    9.51
  -4  -4   9  549.89   17.15
   4   4  -9  532.89   19.82
  -4  -4  10  405.06   16.31
   4   4 -10  443.40   21.02
   4   4 -11   47.40   19.77
  -4  -4  11   49.62   10.36
  -4  -4  12   35.14   18.40
   4   4 -12   81.92   17.85
   4   4 -13   43.17   30.84
  -4  -4  13   -7.66   18.33
   4   3  -1  542.37   14.37
  -4  -3   1  553.88   21.23
   4   3  -2 4673.90   39.04
  -4  -3   2 5096.04   50.34
   4   3  -3 3695.19   36.10
  -4  -3   3 3419.01   39.44
   4   3  -4  601.66   17.87
  -4  -3   4  574.38   20.15
   4   3  -5  550.77   17.84
  -4  -3   5  575.64   15.26
   4   3  -6 1713.32   25.23
  -4  -3   6 1834.42   26.38
   4   3  -7   30.33   14.08
  -4  -3   7   31.58   10.51
  -4  -3   8  127.12   14.78
   4   3  -8  109.35   15.49
  -4  -3   9  101.62   10.39
   4   3  -9   72.11   15.06
  -4  -3  10   -8.06    9.73
   4   3 -10   -2.21   13.29
   4   3 -11  239.26   15.75
  -4  -3  11  213.01   11.56
  -4  -3  12  196.02   12.24
   4   3 -12  282.03   19.31
   4   3 -13   18.57   31.50
  -4  -3  13    9.92   13.18
   4   2  -1 6728.76   45.54
  -4  -2   1 6045.07   54.52
  -4  -2   1 5965.26   54.32
   4   2  -2 4421.35   36.58
  -4  -2   2 4003.98   41.11
  -4  -2   2 4302.40   47.11
   4   2  -3  125.89   14.54
  -4  -2   3  116.96   13.12
  -4  -2   4 3242.04   32.88
   4   2  -4 3296.95   34.29
  -4  -2   5 3762.19   38.41
   4   2  -5 3696.11   37.57
  -4  -2   6 1341.22   23.60
   4   2  -6 1363.86   23.11
   4   2  -7   38.66   14.06
  -4  -2   7   18.51   10.20
  -4  -2   8 1168.90   19.33
   4   2  -8 1220.71   23.33
   4   2  -9  185.66   16.04
  -4  -2   9  183.75   14.76
  -4  -2  10  160.65   10.97
   4   2 -10  152.01   14.69
   4   2 -11   12.64   19.78
  -4  -2  11    9.06    9.93
  -4  -2  12   45.71   10.55
   4   2 -12   95.41   25.21
  -4  -2  13   97.98   19.24
   4   2 -13  194.45   31.72
  -4  -1   1 4893.44   43.01
   4   1  -1 5503.98   38.48
  -4  -1   1 5031.16   44.64
  -4  -1   2 3382.30   36.12
   4   1  -2 3643.64   32.51
  -4  -1   2 3466.27   39.36
  -4  -1   3  126.54   13.14
   4   1  -3  115.31   10.82
  -4  -1   4 2505.28   28.90
   4   1  -4 2579.53   30.87
  -4  -1   5  370.88   17.45
   4   1  -5  417.61   13.68
   4   1  -6  414.39   16.76
  -4  -1   6  389.53   13.93
  -4  -1   7  270.84   16.48
   4   1  -7  291.13   16.90
  -4  -1   8   13.45    9.94
   4   1  -8   48.25   15.15
  -4  -1   9   82.32   10.29
   4   1  -9  100.24   11.01
  -4  -1  10 1047.71   18.79
   4   1 -10 1192.44   25.43
  -4  -1  11  154.24   14.76
   4   1 -11  206.95   20.61
  -4  -1  12  288.19   15.18
   4   1 -12  335.44   27.03
  -4   0   1 1900.84   25.18
   4   0  -1 2333.13   25.58
  -4   0   1 1882.43   25.20
  -4   0   2   53.55    9.23
   4   0  -2   52.32   14.09
  -4   0   2   64.53   12.75
  -4   0   3 2578.90   30.54
   4   0  -3 2893.99   33.47
   4   0  -4 5229.21   48.20
  -4   0   4 5410.33   48.18
   4   0  -5  115.48   15.12
  -4   0   5  133.38   11.67
   4   0  -6 1437.84   22.19
  -4   0   6 1466.22   25.18
   4   0  -7  268.98   16.46
  -4   0   7  258.89   12.69
  -4   0   8  290.93   12.66
   4   0  -8  352.44   17.10
  -4   0   9  316.20   12.46
   4   0  -9  339.60   13.44
  -4   0  10    5.86   13.54
   4   0 -10    3.51   13.20
  -4   0  11  163.16   15.82
   4   0 -11  229.05   21.23
  -4   0  12  568.84   18.04
   4   0 -12  723.68   29.04
  -4   1   0 9505.72   63.72
   4  -1   0 9163.27   59.87
   4  -1   0 9052.02   60.88
  -4   1   0 9105.99   59.21
   4  -1  -1 2065.93   27.22
  -4   1   1 1668.31   23.28
  -4   1   1 1655.17   23.45
  -4   1   2 3332.43   35.70
   4  -1  -2 3906.67   39.70
  -4   1   2 3334.81   34.96
  -4   1   3  674.86   18.67
   4  -1  -3  735.20   20.04
   4  -1  -4  785.21   17.91
  -4   1   4  799.72   18.05
  -4   1   5  629.00   16.49
   4  -1  -5  657.95   19.17
   4  -1  -6  196.98   13.35
  -4   1   6  181.83   12.13
   4  -1  -6  176.14   13.42
  -4   1   7   97.47   14.75
   4  -1  -7   83.96   15.34
  -4   1   8 2060.55   28.33
   4  -1  -8 2259.25   27.12
  -4   1   9  654.71   18.62
   4  -1  -9  748.38   19.31
  -4   1  10  306.59   12.99
   4  -1 -10  340.15   16.10
  -4   1  11  477.10   18.19
   4  -1 -11  650.14   26.86
  -4   1  12  253.18   20.09
   4  -1 -12  284.02   31.85
   4  -2   0   82.06   12.31
  -4   2   0  234.16   13.71
   4  -2   0   76.51    9.34
  -4   2   0   82.01    9.48
  -4   2   1  103.87   13.19
   4  -2  -1  158.38   15.46
  -4   2   1   96.08   12.82
  -4   2   2 2961.63   33.32
  -4   2   2 3145.75   34.42
   4  -2  -2 3503.11   40.11
   4  -2  -3 1359.69   24.34
  -4   2   3 1542.08   25.75
  -4   2   4   34.38   10.48
   4  -2  -4   42.21    9.98
  -4   2   5  482.08   18.54
   4  -2  -5  480.57   13.94
   4  -2  -5  497.01   15.98
   4  -2  -6  111.73   15.14
  -4   2   6  112.25   11.22
   4  -2  -6  116.45   15.89
  -4   2   7 1014.96   20.02
   4  -2  -7 1161.52   22.79
   4  -2  -7 1102.11   19.31
  -4   2   8   19.30   13.75
   4  -2  -8   59.75   14.71
   4  -2  -9   34.55   13.62
  -4   2   9   46.70   13.78
  -4   2  10  717.97   19.72
   4  -2 -10  901.25   24.45
  -4   2  11  893.60   25.77
   4  -2 -11 1270.09   32.12
   4  -3   0 2013.78   26.14
  -4   3   0 1979.51   25.83
   4  -3   0 2031.78   26.12
  -4   3   0 2067.04   26.53
   4  -3  -1 1237.95   25.46
  -4   3   1 1032.56   18.92
  -4   3   1 1014.73   20.05
  -4   3   2  259.03   14.60
  -4   3   2  207.89   11.04
   4  -3  -2  238.11   13.97
   4  -3  -3  585.39   20.87
  -4   3   3  614.98   18.40
  -4   3   4  634.98   20.90
   4  -3  -4  625.97   17.84
   4  -3  -4  626.43   17.39
   4  -3  -5  132.55   12.49
  -4   3   5  110.51   11.43
   4  -3  -5  124.20   13.22
  -4   3   6  307.19   17.12
   4  -3  -6  314.37   17.48
   4  -3  -6  324.30   17.16
   4  -3  -7 2286.97   31.71
  -4   3   7 2051.41   31.56
   4  -3  -7 2218.86   27.38
  -4   3   8  383.50   14.58
   4  -3  -8  497.34   18.72
   4  -3  -8  530.23   18.34
   4  -3  -9  368.71   16.36
  -4   3   9  277.42   13.19
  -4   3  10  692.31   20.47
   4  -3 -10  942.04   29.77
   4  -3 -11  263.54   32.00
  -4   3  11  210.92   20.34
  -4   4   0 2422.04   28.96
  -4   4   0 2323.29   26.90
   4  -4   0 2398.52   27.43
   4  -4   0 2473.72   28.91
  -4   4   1 1888.51   26.94
  -4   4   1 1889.49   24.65
   4  -4  -1 2207.15   36.89
  -4   4   2  480.99   16.36
  -4   4   2  543.49   17.29
   4  -4  -2  445.01   20.83
  -4   4   3 1467.72   25.02
   4  -4  -3 1443.04   24.15
   4  -4  -3 1490.30   25.10
  -4   4   4   11.59   14.39
   4  -4  -4   -5.76   12.04
   4  -4  -4    3.57    8.36
  -4   4   5 2253.33   35.24
   4  -4  -5 2626.99   34.67
   4  -4  -5 2517.09   32.37
  -4   4   6  621.91   17.89
   4  -4  -6  762.39   20.34
   4  -4  -6  732.27   20.73
  -4   4   7   91.27   14.11
   4  -4  -7  116.45   15.03
   4  -4  -7  124.48   15.58
  -4   4   8  145.21   15.30
   4  -4  -8   93.97   19.50
   4  -4  -8  107.12   14.27
   4  -4  -9 1892.58   31.08
  -4   4   9 1512.66   28.22
   4  -4  -9 1873.28   32.40
  -4   4  10  721.17   21.56
   4  -4 -10 1004.14   32.15
   4  -4 -10 1046.61   33.65
   4  -5   0  293.10   11.91
  -4   5   0  292.03   11.82
  -4   5   0  336.87   15.16
   4  -5   0  299.26   14.77
   4  -5  -1  293.04   22.99
  -4   5   1  308.48   12.42
  -4   5   1  302.54   14.55
  -4   5   2  879.99   20.74
  -4   5   2  798.74   19.41
   4  -5  -2  840.65   19.85
   4  -5  -2  916.41   20.59
   4  -5  -3  943.49   20.90
  -4   5   3  910.45   20.88
   4  -5  -3  934.02   20.54
  -4   5   4   50.42   18.44
   4  -5  -4   47.61   10.99
   4  -5  -4   47.91   15.11
   4  -5  -5 3250.98   40.94
  -4   5   5 2811.40   45.10
   4  -5  -5 3169.68   37.44
  -4   5   6 1394.26   29.12
   4  -5  -6 1575.08   25.25
   4  -5  -6 1673.64   27.24
   4  -5  -7  280.66   20.11
  -4   5   7  214.19   16.26
   4  -5  -7  240.22   19.27
  -4   5   8  483.86   19.63
   4  -5  -8  562.10   23.23
   4  -5  -8  587.06   24.00
  -4   5   9  462.91   19.96
   4  -5  -9  631.64   29.53
   4  -5  -9  628.61   29.00
  -4   5  10   77.25   20.08
   4  -5 -10   90.72   31.97
   4  -5 -10  106.11   33.44
  -4   6   0  578.87   17.29
  -4   6   0  511.42   14.80
   4  -6   0  643.78   33.69
  -4   6   1  395.85   16.10
  -4   6   1  426.04   16.48
   4  -6  -1  573.89   17.39
   4  -6  -1  425.50   16.15
  -4   6   2  952.01   23.10
   4  -6  -2  937.08   22.87
   4  -6  -2  870.96   22.16
  -4   6   3  480.24   15.77
   4  -6  -3  506.21   16.08
   4  -6  -3  503.55   18.87
  -4   6   4 1182.15   24.81
   4  -6  -4 1183.77   24.21
   4  -6  -4 1179.89   24.79
  -4   6   5  956.17   31.69
   4  -6  -5 1039.42   23.23
   4  -6  -5 1046.36   23.04
   4  -6  -6  429.64   20.21
  -4   6   6  374.53   19.51
   4  -6  -6  457.45   21.53
  -4   6   7 1221.39   28.83
   4  -6  -7 1380.59   30.72
   4  -6  -7 1523.07   30.27
  -4   6   8 1851.07   34.68
   4  -6  -8 2345.06   44.77
   4  -6  -8 2335.53   35.41
  -4   6   9  147.14   21.14
   4  -6  -9  205.92   31.42
   4  -6  -9  149.35   32.25
  -4   7   0  606.94   20.32
   4  -7   0  712.68   20.91
   4  -7   0  683.88   20.71
  -4   7   1 1698.52   28.97
  -4   7   1 1887.65   29.99
   4  -7  -1 1965.33   30.14
   4  -7  -1 1839.48   29.79
  -4   7   2  353.81   18.69
   4  -7  -2  343.28   17.91
   4  -7  -2  370.99   18.56
  -4   7   3  511.20   19.69
   4  -7  -3  596.70   20.50
   4  -7  -3  506.44   19.34
  -4   7   4 2764.91   42.06
   4  -7  -4 3156.87   45.21
   4  -7  -4 2868.47   38.44
  -4   7   5  322.51   19.47
   4  -7  -5  347.78   19.56
   4  -7  -5  357.08   20.82
  -4   7   6  151.37   20.05
   4  -7  -6  228.12   20.66
   4  -7  -6  189.10   18.58
  -4   7   7  679.20   29.03
   4  -7  -7  891.91   30.30
   4  -7  -7  959.79   30.49
  -4   7   8  371.32   24.74
   4  -7  -8  509.84   31.25
   4  -7  -8  507.38   32.64
  -4   8   0 1844.41   30.22
   4  -8   0 2087.78   32.11
   4  -8   0 2113.52   31.25
  -4   8   1    3.95   15.23
   4  -8  -1   12.97   14.55
   4  -8  -1   10.17   14.66
  -4   8   2 1326.76   30.07
   4  -8  -2 1392.32   28.02
   4  -8  -2 1179.74   25.58
  -4   8   3 1739.28   34.72
   4  -8  -3 1862.51   33.80
   4  -8  -3 1593.53   29.30
  -4   8   4  825.77   25.98
   4  -8  -4  913.59   26.93
   4  -8  -4  843.85   25.24
  -4   8   5   32.32   18.39
   4  -8  -5   35.87   22.91
   4  -8  -5   38.71   17.98
  -4   8   6 1034.75   32.85
   4  -8  -6 1124.75   32.21
   4  -8  -6 1186.53   34.40
  -4   8   7  570.51   38.19
   4  -8  -7  805.83   34.99
   4  -8  -7  769.16   35.07
  -4   9   0 1298.67   27.24
   4  -9   0 1472.39   28.03
   4  -9   0 1363.09   27.83
   4  -9  -1   27.77   14.73
   4  -9  -1   49.56   17.94
  -4   9   2 2585.13   42.20
   4  -9  -2 2197.71   37.75
   4  -9  -2 2720.48   42.82
  -4   9   3 1381.99   33.10
   4  -9  -3 1138.93   28.20
   4  -9  -3 1466.15   36.30
  -4   9   4    8.98   24.02
   4  -9  -4    0.93   19.06
   4  -9  -4   11.93   22.19
  -4   9   5  421.18   28.57
   4  -9  -5  460.67   27.47
   4  -9  -5  523.97   28.72
  -4   9   6  585.16   35.17
   4  -9  -6  560.48   39.98
   4  -9  -6  632.79   35.16
   4 -10   0   61.70   17.71
   4 -10   0   68.55   17.24
   4 -10  -1  908.62   27.39
   4 -10  -1 1141.63   32.78
   4 -10  -2 1253.08   35.50
   4 -10  -2 1022.46   32.29
   4 -10  -3  472.18   32.15
  -4  10   3  448.28   27.94
   4 -10  -3  391.70   30.99
  -4  10   4  465.93   35.99
   4 -10  -4  458.36   28.39
   4 -10  -4  502.29   35.54
  -4  10   5  927.90   47.91
   4 -11   0  151.10   23.33
   4 -11   0  152.03   23.62
   4 -11  -1 1138.81   41.15
   4 -11  -1  962.92   36.84
   4 -11  -2  182.78   28.97
   4 -11  -2  160.62   30.30
   4 -11  -3   33.35   41.92
   4 -11  -3   39.02   33.67
   4 -12   0  432.99   40.64
   4 -12   0  373.69   38.21
   4 -12  -1  593.14   61.64
   4 -12  -1  569.78   59.67
   3  10  -4    8.21   19.73
   3  10  -5   39.86   14.72
   3  10  -6   50.69   21.32
   3  10  -7   16.41   14.64
  -3 -10   7   21.10   41.51
  -3 -10   8   16.12   34.09
   3  10  -8   14.60   34.97
   3  10  -8    4.55   38.79
  -3 -10   9   73.62   13.42
   3  10  -9   48.06   37.79
   3  10  -9   95.11   33.70
   3   9  -1    5.14   19.30
   3   9  -2   24.58   13.64
   3   9  -3   33.22   15.43
   3   9  -4   58.10   11.77
   3   9  -5   38.14   11.84
   3   9  -6  249.34   13.77
  -3  -9   6  376.66   36.12
   3   9  -7  382.69   15.04
  -3  -9   7  461.95   31.27
   3   9  -8   12.62   15.40
  -3  -9   8   22.28   13.65
  -3  -9   9   40.06   12.95
   3   9  -9   35.01   26.47
   3   9  -9   24.58   32.93
  -3  -9  10  261.05   20.51
   3   9 -10  291.69   27.55
   3   9 -10  270.17   30.96
   3   9 -11   34.90   29.63
   3   8  -1  140.06   15.45
   3   8  -2   11.45   10.26
   3   8  -3  -11.30   14.56
   3   8  -4   89.08   11.32
  -3  -8   5   93.79   26.06
   3   8  -5   82.62   11.39
   3   8  -6  161.85   15.95
  -3  -8   6  171.73   22.20
   3   8  -7  150.10   12.27
  -3  -8   7  169.39   14.65
   3   8  -8  466.26   18.11
  -3  -8   8  512.42   14.19
  -3  -8   9 1508.29   26.27
   3   8  -9 1488.45   35.84
   3   8 -10  558.93   26.86
  -3  -8  10  454.05   14.89
  -3  -8  11    8.01   13.49
   3   8 -11   21.98   15.82
  -3  -8  12  233.49   22.07
   3   8 -12  403.22   29.71
   3   7  -1  104.46   11.22
   3   7  -2  157.95   11.40
   3   7  -3  265.60   16.07
   3   7  -4  204.03   12.11
  -3  -7   4  243.67   23.64
   3   7  -5  945.19   18.36
  -3  -7   5 1001.27   27.38
   3   7  -6   14.01   10.33
  -3  -7   6   30.84   12.66
  -3  -7   7   51.35    9.82
   3   7  -7   45.65   10.53
   3   7  -8  312.58   12.94
  -3  -7   8  356.36   12.89
  -3  -7   9  849.67   19.78
   3   7  -9  793.34   24.66
   3   7 -10   63.50   17.49
  -3  -7  10   35.15   10.16
  -3  -7  11  213.29   16.40
   3   7 -11  268.00   22.96
  -3  -7  12  962.76   25.98
   3   7 -12  983.09   29.40
   3   6  -1    4.73   13.95
   3   6  -2   16.36    9.77
   3   6  -3  636.57   18.84
  -3  -6   3  756.49   28.77
  -3  -6   4  501.93   20.32
   3   6  -4  485.39   14.39
   3   6  -5  593.83   18.75
  -3  -6   5  721.40   15.20
   3   6  -6   13.98   14.58
  -3  -6   6   -2.29   13.45
  -3  -6   7 1723.02   23.39
   3   6  -7 1613.81   22.31
   3   6  -8 1725.89   31.47
  -3  -6   8 2062.82   26.60
   3   6  -9  780.97   19.28
  -3  -6   9  852.78   17.17
  -3  -6  10   29.55   10.03
   3   6 -10   47.94   17.34
  -3  -6  11  751.09   20.09
   3   6 -11  876.38   25.44
  -3  -6  12 1122.04   26.63
   3   6 -12 1123.93   25.56
  -3  -6  13   49.29   19.17
   3   6 -13   61.81   20.62
   3   5  -1 1815.44   26.54
   3   5  -2  519.63   14.76
   3   5  -3  699.08   16.25
  -3  -5   3  744.13   23.58
   3   5  -4 2599.85   31.62
  -3  -5   4 2693.51   40.63
   3   5  -5 1170.55   19.70
  -3  -5   5 1224.70   19.57
  -3  -5   6  319.30   16.43
   3   5  -6  318.21   13.07
   3   5  -7 2242.37   28.61
  -3  -5   7 2285.56   27.22
  -3  -5   8  912.46   17.32
   3   5  -8  879.04   21.17
  -3  -5   9   23.01   13.63
   3   5  -9    4.31   13.60
  -3  -5  10 1670.45   26.45
   3   5 -10 1555.94   25.29
  -3  -5  11 1029.67   21.74
   3   5 -11 1012.48   25.42
   3   5 -12   23.30   23.76
  -3  -5  12   20.81   10.33
   3   5 -13  121.15   29.82
  -3  -5  13   73.07   13.75
  -3  -4   1   73.83   20.10
   3   4  -1   90.12   14.77
   3   4  -2  832.10   16.94
  -3  -4   2  923.45   24.22
   3   4  -3 4491.52   42.02
  -3  -4   3 4398.77   50.38
  -3  -4   4 5412.44   47.09
   3   4  -4 5293.63   48.25
  -3  -4   5  950.06   18.11
   3   4  -5  925.66   17.90
   3   4  -6 5898.46   50.24
  -3  -4   6 6749.13   57.02
   3   4  -7 5306.71   48.45
  -3  -4   7 5252.69   46.53
   3   4  -8  408.65   17.21
  -3  -4   8  434.17   17.03
   3   4  -9  644.49   18.98
  -3  -4   9  633.52   15.08
  -3  -4  10 1775.13   26.87
   3   4 -10 1851.76   30.58
  -3  -4  11  768.29   16.51
   3   4 -11  844.30   24.31
  -3  -4  12   27.83   14.39
   3   4 -12   15.73   17.15
  -3  -4  13   93.75   14.12
   3   4 -13  147.34   30.48
  -3  -3   1  125.84   17.00
   3   3  -1   99.61   10.97
  -3  -3   2 4048.18   46.97
   3   3  -2 4375.28   41.39
   3   3  -3 1540.79   22.03
  -3  -3   3 1510.11   27.45
   3   3  -4  326.80   16.41
  -3  -3   4  327.04   16.66
   3   3  -5 1092.58   19.27
  -3  -3   5 1129.95   19.67
  -3  -3   6 6023.08   51.91
   3   3  -6 5685.40   48.87
  -3  -3   7 1072.15   18.94
   3   3  -7  992.95   22.36
   3   3  -8 1170.21   22.67
  -3  -3   8 1060.17   18.85
   3   3  -9 3117.68   34.13
  -3  -3   9 3086.36   34.02
  -3  -3  10  942.13   20.32
   3   3 -10  955.93   20.01
  -3  -3  11   -1.64   13.60
   3   3 -11   27.45   18.66
  -3  -3  12  473.20   18.02
   3   3 -12  578.04   26.80
  -3  -3  13  485.70   21.93
   3   3 -13  539.67   24.85
  -3  -2   1 3757.35   45.78
  -3  -2   1 3903.10   44.27
   3   2  -1 4163.65   37.20
  -3  -2   213385.11  116.23
  -3  -2   213367.40  103.81
   3   2  -213742.99   95.85
   3   2  -3 1753.50   24.16
  -3  -2   3 2015.92   28.21
   3   2  -4 3976.70   40.15
  -3  -2   4 4342.77   43.89
  -3  -2   5 7869.74   64.93
   3   2  -5 8212.04   67.98
   3   2  -6 4365.34   41.62
  -3  -2   6 4431.43   43.20
  -3  -2   7  307.28   13.45
   3   2  -7  281.32   11.57
   3   2  -8 1414.27   24.45
  -3  -2   8 1432.21   24.14
   3   2  -9 2508.57   28.44
  -3  -2   9 2295.27   27.95
   3   2 -10  205.19   17.59
  -3  -2  10  146.15   11.05
  -3  -2  11  129.48   10.81
   3   2 -11  150.57   19.54
  -3  -2  12  230.97   12.92
   3   2 -12  358.66   26.08
  -3  -2  13   -0.92   13.07
   3   2 -13   -3.42   21.44
  -3  -1   1 8945.30   68.80
  -3  -1   1 8686.18   71.80
   3   1  -110267.71   68.26
   3   1  -2 3000.38   33.26
  -3  -1   2 2891.32   38.01
  -3  -1   2 2852.68   37.33
   3   1  -3  258.98   13.04
  -3  -1   3  265.34   16.85
  -3  -1   4 5908.48   56.57
   3   1  -4 5650.17   54.05
   3   1  -5 3577.10   39.53
  -3  -1   5 3311.82   37.09
  -3  -1   6  217.55   16.54
   3   1  -6  211.25   10.88
   3   1  -7 2401.25   29.69
  -3  -1   7 2578.77   31.85
   3   1  -8 2550.61   28.83
  -3  -1   8 2563.00   31.95
   3   1  -9  415.66   13.94
  -3  -1   9  415.36   13.47
  -3  -1  10    0.13    9.60
   3   1 -10   30.32   18.13
   3   1 -11  620.76   22.43
  -3  -1  11  531.71   17.79
  -3  -1  12  344.21   16.69
   3   1 -12  423.90   26.54
  -3  -1  13    1.35   12.69
   3   0  -113863.84   88.81
  -3   0   112112.49   88.18
  -3   0   112069.90   87.54
   3   0  -2  203.04   12.70
  -3   0   2  212.27   15.28
  -3   0   2  211.03   15.10
   3   0  -3 4856.63   52.09
  -3   0   3 4805.49   48.81
   3   0  -410351.26   90.31
  -3   0   410075.80   88.92
   3   0  -5 4596.47   46.67
  -3   0   5 4735.78   49.13
  -3   0   6    8.44   15.06
   3   0  -6   -4.33   11.71
   3   0  -7 1542.53   24.89
  -3   0   7 1389.60   22.26
  -3   0   8 2194.92   30.31
   3   0  -8 2272.31   26.86
  -3   0   9   93.31   10.64
   3   0  -9  108.88   14.96
  -3   0  10  694.56   15.92
   3   0 -10  744.84   18.34
  -3   0  11   61.38   10.62
   3   0 -11   65.22   19.96
  -3   0  12   16.22   18.07
   3   0 -12   29.56   25.14
  -3   1   0 5520.45   45.77
  -3   1   0 5376.44   47.68
   3  -1   0 5283.27   46.82
   3  -1   0 5541.54   46.38
  -3   1   1 1742.28   26.95
  -3   1   1 1812.51   28.72
   3  -1  -1 2089.90   30.03
  -3   1   2 1137.19   23.94
  -3   1   2 1165.57   24.38
   3  -1  -2 1205.47   25.64
   3  -1  -312308.51  113.40
  -3   1   311053.56   94.06
   3  -1  -4 6644.51   70.78
  -3   1   4 6382.14   66.67
   3  -1  -5  773.74   18.99
  -3   1   5  731.97   18.76
   3  -1  -6 4492.97   42.51
  -3   1   6 4043.54   44.16
  -3   1   7 2279.95   29.87
   3  -1  -7 2632.45   31.58
   3  -1  -8  394.85   13.65
  -3   1   8  320.95   13.38
   3  -1  -9  466.31   17.62
  -3   1   9  375.29   13.10
  -3   1  10  877.14   18.22
   3  -1 -10 1138.47   25.94
  -3   1  11   48.41   10.87
   3  -1 -11  100.14   24.65
  -3   1  12  160.58   14.43
   3  -1 -12  228.04   22.56
  -3   2   011774.66   70.81
  -3   2   011424.46   69.95
   3  -2   010812.58   67.97
   3  -2   012114.60   72.16
  -3   2   1  928.43   19.79
  -3   2   1 1050.46   23.06
   3  -2  -1 1130.88   26.60
   3  -2  -2 6896.44   76.59
  -3   2   2 7630.23   73.90
  -3   2   3 6285.61   66.37
   3  -2  -3 6005.91   71.95
   3  -2  -4 2126.50   30.02
   3  -2  -4 2172.73   31.32
  -3   2   4 2046.44   35.18
  -3   2   5  377.53   15.44
   3  -2  -5  408.56   13.18
  -3   2   6 2772.03   37.45
   3  -2  -6 2931.10   31.89
  -3   2   7  106.87   15.24
   3  -2  -7  126.91   15.54
  -3   2   8  638.32   16.08
   3  -2  -8  817.76   20.33
   3  -2  -9   97.64   13.95
  -3   2   9   81.95   10.38
  -3   2  10   10.61    9.81
   3  -2 -10    9.69   13.95
  -3   2  11   65.61   13.57
   3  -2 -11  108.21   25.55
  -3   3   0 2380.99   30.95
  -3   3   0 2272.95   30.22
   3  -3   0 2294.68   30.47
   3  -3   0 2257.88   30.13
   3  -3  -1 1841.93   37.69
  -3   3   1 1684.05   28.05
  -3   3   1 1634.51   26.79
   3  -3  -215184.36  171.43
  -3   3   215687.79  119.94
  -3   3   215977.88  113.68
  -3   3   3  788.45   25.93
   3  -3  -3  828.77   19.38
   3  -3  -3  774.71   20.43
   3  -3  -4 1390.97   25.45
   3  -3  -4 1338.41   22.39
  -3   3   4 1275.40   28.88
  -3   3   5 2235.87   35.30
   3  -3  -5 2317.27   30.72
   3  -3  -5 2444.01   30.95
  -3   3   6 1301.80   23.94
   3  -3  -6 1617.23   25.92
  -3   3   7    5.21    9.90
   3  -3  -7   20.45   10.57
  -3   3   8  530.00   15.58
   3  -3  -8  701.19   16.91
  -3   3   9  203.98   11.81
   3  -3  -9  281.53   20.89
  -3   3  10  182.26   12.53
   3  -3 -10  235.48   26.19
   3  -3 -11  100.04   22.60
  -3   3  11   68.29   13.85
   3  -4   0 1157.63   23.30
  -3   4   0 1154.99   23.05
  -3   4   0 1078.18   22.66
   3  -4   0 1200.42   23.35
   3  -4  -1 5661.91  104.64
  -3   4   1 5731.32   53.64
  -3   4   1 5897.52   56.97
   3  -4  -2 6808.66   64.52
   3  -4  -2 6427.42   59.83
  -3   4   2 6348.50   62.12
   3  -4  -3  658.95   19.40
  -3   4   3  615.73   28.11
   3  -4  -3  678.28   19.28
   3  -4  -4 1895.85   28.62
  -3   4   4 1704.57   34.50
   3  -4  -4 2030.78   30.72
  -3   4   5 1133.90   26.54
   3  -4  -5 1305.10   25.63
   3  -4  -5 1357.73   25.16
  -3   4   6  155.60   15.53
   3  -4  -6  204.99   16.35
  -3   4   7  622.50   19.56
   3  -4  -7  754.18   20.92
  -3   4   8    5.18   13.60
   3  -4  -8   26.10   19.16
  -3   4   9   78.07   15.03
   3  -4  -9  122.47   21.07
  -3   4  10  283.45   20.75
   3  -4 -10  419.65   27.72
  -3   5   017342.44  113.74
  -3   5   018641.47   95.93
   3  -5   018968.49  122.79
   3  -5   018642.51   95.27
  -3   5   1 2223.36   31.89
   3  -5  -1 2343.17   32.84
   3  -5  -1 2538.69   34.87
  -3   5   1 2392.75   34.35
  -3   5   2  235.94   15.24
   3  -5  -2  232.62   14.81
   3  -5  -2  239.25   14.99
  -3   5   3  900.90   37.11
   3  -5  -3  968.18   22.03
   3  -5  -3 1010.98   22.44
  -3   5   4 1340.10   32.39
   3  -5  -4 1640.10   29.10
   3  -5  -4 1630.36   28.41
  -3   5   5  131.68   15.97
   3  -5  -5  199.24   16.72
   3  -5  -5  173.66   15.59
  -3   5   6   42.38   14.01
   3  -5  -6   46.53   10.49
   3  -5  -6   33.63   15.44
   3  -5  -7  441.75   17.03
  -3   5   7  299.75   16.82
   3  -5  -7  408.53   21.92
   3  -5  -8   -4.69   20.34
  -3   5   8    1.18    9.81
   3  -5  -8    1.99   13.99
   3  -5  -9  252.32   26.89
   3  -5  -9  265.44   28.64
  -3   5   9  186.80   15.42
   3  -6   0 2468.86   32.77
  -3   6   0 2182.31   32.18
  -3   6   0 2373.49   32.46
   3  -6   0 2478.19   33.78
  -3   6   1 2091.74   32.38
  -3   6   1 1799.85   30.15
   3  -6  -1 1916.15   31.04
   3  -6  -1 2244.20   33.18
   3  -6  -2 1065.13   24.08
   3  -6  -2  951.98   22.93
  -3   6   2  983.28   23.53
  -3   6   3  751.71   22.54
   3  -6  -3  793.45   22.41
   3  -6  -3  735.04   22.04
   3  -6  -4  154.34   16.35
  -3   6   4  117.00   19.51
   3  -6  -4  138.17   15.48
   3  -6  -5  661.99   20.17
   3  -6  -5  687.00   21.30
  -3   6   5  544.59   21.52
  -3   6   6   36.50   14.01
   3  -6  -6   69.08   19.25
   3  -6  -6   42.96   17.27
  -3   6   7    3.27   13.84
   3  -6  -7   13.63   19.63
   3  -6  -7   14.76   18.68
  -3   6   8   28.47   15.35
   3  -6  -8   95.02   25.05
   3  -6  -8   50.59   25.76
   3  -6  -9  611.71   34.67
   3  -6  -9  628.13   28.93
  -3   6   9  335.02   24.19
   3  -7   0  611.75   21.33
  -3   7   0  510.30   18.35
   3  -7   0  526.23   18.56
   3  -7  -1   77.23   15.60
   3  -7  -1   65.80   15.88
  -3   7   1   64.02   19.83
  -3   7   2  602.75   22.59
   3  -7  -2  633.30   22.16
   3  -7  -2  559.79   21.18
   3  -7  -3  522.18   23.17
   3  -7  -3  490.04   22.84
  -3   7   3  486.15   20.13
  -3   7   4    0.42   15.81
   3  -7  -4    3.40   18.15
  -3   7   4   -1.63   19.69
   3  -7  -4    6.31   16.72
  -3   7   5  397.97   23.28
   3  -7  -5  536.13   23.36
   3  -7  -5  474.84   21.29
  -3   7   6   10.04   13.91
   3  -7  -6   11.14   17.64
   3  -7  -6    3.53   19.19
   3  -7  -7  736.61   29.19
   3  -7  -7  680.52   29.83
  -3   7   7  488.54   21.34
  -3   7   8   71.76   15.50
   3  -7  -8  129.45   30.38
   3  -7  -8  151.64   32.09
   3  -8   0  122.10   16.10
   3  -8   0  135.87   15.90
  -3   8   0   97.74   16.07
   3  -8  -1  398.63   19.86
   3  -8  -1  457.25   20.14
   3  -8  -2   81.02   18.63
  -3   8   2   97.03   16.47
   3  -8  -2   93.47   16.08
   3  -8  -3  306.58   21.35
   3  -8  -3  250.65   17.49
  -3   8   3  272.05   18.65
   3  -8  -4  325.56   24.82
   3  -8  -4  343.92   21.55
  -3   8   4  320.53   21.76
   3  -8  -5    8.18   17.88
  -3   8   5    8.97   18.13
  -3   8   5   12.90   15.63
   3  -8  -5   16.60   22.79
   3  -8  -6    3.12   23.36
   3  -8  -6   14.25   22.73
  -3   8   6    8.49   15.13
   3  -8  -7  623.45   33.88
   3  -8  -7  623.66   41.78
  -3   8   7  434.72   30.81
   3  -9   0   21.31   15.82
   3  -9   0   15.33   16.99
   3  -9  -1  390.66   21.43
   3  -9  -1  340.22   21.71
   3  -9  -2   52.19   21.91
   3  -9  -2   53.71   21.35
   3  -9  -3   50.51   23.00
   3  -9  -3   48.35   18.37
  -3   9   3   45.59   24.46
   3  -9  -4  179.79   30.60
  -3   9   4  143.59   24.74
   3  -9  -4  147.39   24.17
   3  -9  -5   26.40   31.01
  -3   9   5   21.07   31.53
   3  -9  -5   17.05   28.85
   3  -9  -6  234.99   38.04
  -3   9   6  194.88   29.05
  -3   9   6  193.00   36.07
   3 -10   0  184.13   27.08
   3 -10   0  191.53   23.18
   3 -10  -1  131.46   26.94
   3 -10  -1  142.12   25.81
   3 -10  -2  299.57   29.40
   3 -10  -2  309.89   33.50
   3 -10  -3  248.40   34.28
   3 -10  -3  258.16   35.96
   3 -10  -4   26.28   33.27
   3 -10  -4   29.40   34.96
  -3  10   4   28.78   29.48
   2  11  -4   67.83   20.49
   2  11  -5   -4.00   14.01
   2  11  -6  128.76   15.32
  -2 -11   8  157.00   36.42
   2  11  -8  134.44   36.28
   2  11  -8  139.70   39.02
   2  10  -1   12.04   18.35
   2  10  -2   93.06   14.82
   2  10  -3  486.38   23.49
   2  10  -4  143.98   13.49
   2  10  -5   11.20   15.66
   2  10  -6  122.71   16.53
  -2 -10   7  132.88   11.06
   2  10  -7  143.96   29.86
   2  10  -7  114.94   29.60
   2  10  -8    6.88   26.09
  -2 -10   8    4.38   15.63
   2  10  -8   -5.11   25.82
  -2 -10   9   -5.93   13.21
   2  10  -9   28.85   27.24
   2  10 -10   16.03   33.25
  -2 -10  10    3.25   13.77
   2   9  -1  402.25   17.72
   2   9  -2  520.19   19.54
   2   9  -3  151.90   16.16
   2   9  -4   49.40   15.45
   2   9  -5  313.83   14.02
   2   9  -6  465.32   18.67
  -2  -9   6  512.84   27.44
  -2  -9   7  218.54   11.33
   2   9  -7  200.33   12.31
  -2  -9   8  102.74   10.55
   2   9  -8  126.04   22.47
  -2  -9   9   60.75   14.49
   2   9  -9   86.37   26.06
  -2  -9  10   -6.55   10.67
   2   9 -10   20.34   24.99
   2   9 -11   -4.38   17.33
  -2  -9  11   20.12   13.56
   2   8  -1 1126.80   23.48
   2   8  -2 1499.44   24.26
   2   8  -3   67.27   11.13
   2   8  -4  184.07   12.59
   2   8  -5  790.65   17.40
  -2  -8   5  760.43   27.28
  -2  -8   6   68.73   12.93
   2   8  -6   77.26   11.13
  -2  -8   7   61.62   13.16
   2   8  -7   39.36   10.68
  -2  -8   8    0.82   13.03
   2   8  -8   32.84   19.32
  -2  -8   9    9.25   13.92
   2   8  -9    9.67   18.89
  -2  -8  10  283.79   13.46
   2   8 -10  331.09   20.97
  -2  -8  11   20.66   15.55
   2   8 -11   54.35   22.61
  -2  -8  12   25.65   20.31
   2   8 -12   53.33   27.41
   2   7  -1  892.92   18.25
   2   7  -2  223.15   15.99
   2   7  -3  569.56   15.51
   2   7  -4 2470.23   32.70
  -2  -7   4 2459.41   47.33
  -2  -7   5  620.15   17.10
   2   7  -5  587.30   19.00
   2   7  -6  366.98   13.72
  -2  -7   6  437.61   15.93
  -2  -7   7  289.03   11.80
   2   7  -7  296.26   17.76
   2   7  -8  253.62   16.30
  -2  -7   8  231.96   11.81
  -2  -7   9   85.39   10.33
   2   7  -9   77.81   17.97
   2   7 -10   14.97   17.07
  -2  -7  10    2.23    9.78
  -2  -7  11  134.92   12.10
   2   7 -11  182.89   20.62
  -2  -7  12  302.93   16.45
   2   7 -12  338.85   24.45
  -2  -7  13  115.31   15.46
   2   7 -13   84.38   28.91
   2   6  -1  713.94   19.51
   2   6  -2   13.12   10.46
   2   6  -3  230.46   16.79
  -2  -6   3  267.08   25.19
   2   6  -4  286.25   13.44
  -2  -6   4  202.32   11.42
  -2  -6   5   10.74    9.64
   2   6  -5   18.22   10.96
   2   6  -6   14.27   10.85
  -2  -6   6    9.55   10.08
   2   6  -7  347.78   17.21
  -2  -6   7  387.35   13.33
  -2  -6   8 1398.24   24.40
   2   6  -8 1218.81   25.22
  -2  -6   9 1000.34   18.83
   2   6  -9  996.79   22.00
   2   6 -10   17.32   17.32
  -2  -6  10   19.46    9.94
  -2  -6  11  310.10   16.65
   2   6 -11  373.83   15.61
  -2  -6  12  349.21   14.60
   2   6 -12  461.26   25.65
  -2  -6  13   51.73   19.29
   2   6 -13   59.24   20.28
   2   5  -1   92.66   15.01
   2   5  -2 1147.48   20.12
  -2  -5   2 1403.33   40.54
   2   5  -3 1127.18   22.47
  -2  -5   3 1062.91   27.41
  -2  -5   4  298.52   12.62
   2   5  -4  301.06   17.05
   2   5  -5  155.56   12.05
  -2  -5   5  193.27   15.34
  -2  -5   6  270.53   12.79
   2   5  -6  258.43   12.69
  -2  -5   7  100.50   11.40
   2   5  -7  101.35   14.69
  -2  -5   8   89.65   11.03
   2   5  -8   80.86   10.56
  -2  -5   9  141.62   11.06
   2   5  -9  144.52   14.50
  -2  -5  10  795.16   19.75
   2   5 -10  767.58   22.42
  -2  -5  11 1327.36   22.75
   2   5 -11 1465.28   28.50
  -2  -5  12  577.60   19.36
   2   5 -12  671.16   20.70
  -2  -5  13  129.99   14.72
   2   5 -13  205.44   27.59
   2   4  -1  660.46   16.06
  -2  -4   2   27.59   14.54
   2   4  -2   15.69   14.35
  -2  -4   3  569.79   15.29
   2   4  -3  536.10   18.26
   2   4  -4  601.52   16.01
  -2  -4   4  623.20   15.81
   2   4  -5  272.70   13.14
  -2  -4   5  311.72   16.64
  -2  -4   6  299.31   16.98
   2   4  -6  256.05   12.87
  -2  -4   7 2195.90   29.51
   2   4  -7 1941.07   29.92
  -2  -4   8  417.63   17.09
   2   4  -8  402.96   16.65
  -2  -4   9   13.89   10.13
   2   4  -9   25.93   14.04
  -2  -4  10  742.30   16.53
   2   4 -10  717.67   16.09
  -2  -4  11  597.37   15.31
   2   4 -11  660.56   17.53
  -2  -4  12   30.67   10.38
   2   4 -12   45.41   16.93
  -2  -4  13  274.72   16.43
   2   4 -13  386.72   20.02
   2   3  -1 2530.70   32.53
  -2  -3   1 2661.02   46.11
  -2  -3   1 2382.43   46.35
  -2  -3   2  419.18   19.10
   2   3  -2  426.55   14.54
  -2  -3   3  499.72   15.14
   2   3  -3  486.16   15.52
   2   3  -4   42.90   15.64
  -2  -3   4   32.17   15.59
   2   3  -5  789.71   17.97
  -2  -3   5  808.74   18.19
  -2  -3   6 1232.72   23.41
   2   3  -6 1036.20   19.66
  -2  -3   7 1058.07   18.68
   2   3  -7 1070.39   20.50
  -2  -3   8  198.94   15.32
   2   3  -8  188.45   15.38
  -2  -3   9 1576.97   25.62
   2   3  -9 1608.74   25.23
  -2  -3  10 2705.36   34.16
   2   3 -10 2904.67   32.09
  -2  -3  11  340.12   16.13
   2   3 -11  400.13   20.34
  -2  -3  12  356.34   17.19
   2   3 -12  439.80   25.33
  -2  -3  13  390.05   17.83
   2   3 -13  674.53   24.31
   2   2  -1   64.36   15.02
  -2  -2   1   40.31   13.76
  -2  -2   1   47.21   13.58
  -2  -2   2  475.92   15.70
   2   2  -2  450.49   18.56
   2   2  -3 2918.05   36.29
  -2  -2   3 2956.50   38.68
  -2  -2   4 3459.52   41.55
   2   2  -4 3360.32   39.14
   2   2  -5 4761.29   46.63
  -2  -2   5 4650.24   45.53
   2   2  -6 5748.49   57.44
  -2  -2   6 6008.98   53.60
  -2  -2   7  299.12   12.95
   2   2  -7  311.50   13.69
   2   2  -8  713.39   19.06
  -2  -2   8  692.26   18.72
  -2  -2   9 2686.13   33.06
   2   2  -9 2935.28   31.04
  -2  -2  10  782.80   19.26
   2   2 -10  826.57   19.73
  -2  -2  11  128.50   14.10
   2   2 -11   98.89   18.74
  -2  -2  12  962.05   19.84
   2   2 -12 1336.83   30.58
  -2  -2  13  392.52   16.82
   2   2 -13  546.02   31.85
   2   1  -1   49.82   16.88
  -2  -1   1   57.03   14.53
  -2  -1   1   53.60   14.72
   2   1  -2 1890.14   30.11
  -2  -1   2 1910.54   30.66
  -2  -1   3 1213.26   27.92
   2   1  -3 1124.74   23.57
  -2  -1   4 3625.84   42.72
   2   1  -4 3619.36   42.60
  -2  -1   5 3582.98   39.73
   2   1  -5 3341.60   39.62
   2   1  -6 2529.24   31.62
  -2  -1   6 2496.38   31.24
  -2  -1   7 1137.40   20.26
   2   1  -7 1171.28   18.79
  -2  -1   8 7424.49   72.45
   2   1  -8 7982.48   61.90
  -2  -1   9 2572.01   34.19
   2   1  -9 2944.30   31.03
  -2  -1  10   40.77   13.31
   2   1 -10   48.65   12.65
   2   1 -11  761.97   23.26
  -2  -1  11  624.86   15.62
  -2  -1  12 1064.62   24.32
   2   1 -12 1376.54   31.27
   2   0  -1 4257.30   53.08
  -2   0   1 3816.29   51.89
  -2   0   1 3716.69   51.27
   2   0  -2 5743.44   66.55
  -2   0   2 5762.19   65.23
   2   0  -3  990.10   27.19
  -2   0   3 1040.93   28.49
  -2   0   4 6810.18   67.43
   2   0  -4 6608.38   69.51
  -2   0   5 1640.75   28.78
   2   0  -5 1594.75   25.94
  -2   0   6   12.82    9.70
   2   0  -6    5.61   11.00
  -2   0   7 1921.07   27.48
   2   0  -7 2025.48   26.44
  -2   0   8 1768.63   25.82
   2   0  -8 2126.81   28.34
  -2   0   9  252.11   11.41
   2   0  -9  275.52   15.92
  -2   0  10  563.24   17.29
   2   0 -10  631.92   17.40
  -2   0  11 1325.28   24.75
   2   0 -11 1502.79   24.91
  -2   0  12  153.08   14.38
   2   0 -12  223.83   25.80
  -2   1   0 4425.90   47.36
  -2   1   0 4409.12   49.67
   2  -1   0 4319.70   49.16
   2  -1   0 4323.06   47.78
   2  -1  -1 2332.92   43.02
  -2   1   1 2069.48   35.57
  -2   1   1 2016.48   34.93
  -2   1   2 1775.45   38.48
   2  -1  -2 1604.66   34.73
  -2   1   3 6357.55   75.18
   2  -1  -3 6079.94   66.33
  -2   1   4 7883.04   80.26
   2  -1  -4 8195.65   77.83
  -2   1   5  415.64   18.39
   2  -1  -5  416.29   15.71
   2  -1  -6 3651.67   38.68
  -2   1   6 3430.81   37.28
  -2   1   7 5768.51   51.97
   2  -1  -7 6551.31   56.87
   2  -1  -8 2220.46   29.43
  -2   1   8 1981.11   26.59
   2  -1  -9   60.57   10.58
  -2   1   9   39.53   15.42
  -2   1  10  993.72   21.83
   2  -1 -10 1081.62   25.47
  -2   1  11  476.12   18.55
   2  -1 -11  783.59   28.19
   2  -1 -12   69.66   30.70
  -2   1  12   75.29   18.45
   2  -2   020288.52  105.62
  -2   2   1 1131.40   28.70
  -2   2   1 1018.83   26.46
   2  -2  -1 1127.36   36.71
  -2   2   2 6462.54   86.08
   2  -2  -2 7219.63   74.47
   2  -2  -2 7269.53   77.57
  -2   2   3 7160.28   83.23
   2  -2  -3 8003.65   78.32
  -2   2   4 1672.34   29.34
   2  -2  -4 1687.33   26.65
   2  -2  -5 1011.35   20.98
  -2   2   5  950.74   19.26
  -2   2   6 3307.17   38.76
   2  -2  -6 3442.15   38.33
  -2   2   7 1850.42   28.66
   2  -2  -7 1973.41   28.52
   2  -2  -8   22.84   14.46
  -2   2   8    5.31   15.02
   2  -2  -9 1506.23   28.19
  -2   2   9 1340.18   24.77
   2  -2 -10 1608.16   29.64
  -2   2  10 1411.12   30.40
   2  -2 -11   49.65   25.52
  -2   2  11   37.79   18.74
   2  -3   0 1712.47   31.90
   2  -3   0 1678.37   29.54
  -2   3   0 1641.75   29.65
  -2   3   0 1652.90   31.34
   2  -3  -1 6078.88   67.35
   2  -3  -1 6031.94   64.16
  -2   3   1 5876.38   66.96
  -2   3   1 5399.42   59.84
   2  -3  -2 9010.54   90.17
   2  -3  -2 8726.40   83.27
  -2   3   2 8913.29   89.73
   2  -3  -3 7948.27   83.21
   2  -3  -3 7648.18   76.04
  -2   3   3 7449.44   79.81
   2  -3  -4  160.64   13.48
  -2   3   4  163.04   14.33
  -2   3   5 5809.78   60.89
   2  -3  -5 5893.66   57.60
   2  -3  -6 4898.31   48.97
  -2   3   6 4334.95   49.91
   2  -3  -7  530.24   18.83
  -2   3   7  472.16   16.06
   2  -3  -8  114.92   15.55
  -2   3   8  108.42   16.46
   2  -3  -9 1042.24   22.20
  -2   3   9  901.54   27.71
   2  -3 -10  791.98   29.08
  -2   3  10  669.92   30.94
   2  -3 -11    7.46   30.92
  -2   3  11   36.06   33.44
   2  -4   0  254.90   17.04
   2  -4   0  243.76   16.47
  -2   4   0  241.52   16.28
  -2   4   0  251.27   17.15
  -2   4   1 6539.58   71.77
   2  -4  -1 6549.71   71.83
   2  -4  -1 6234.40   66.60
  -2   4   1 6072.70   65.20
   2  -4  -2 5580.00   63.87
   2  -4  -2 5455.33   60.99
  -2   4   2 5546.02   63.99
   2  -4  -3    3.93   12.34
   2  -4  -3    9.16   11.88
  -2   4   3    7.72   12.72
   2  -4  -4  595.96   18.53
  -2   4   4  580.70   18.69
   2  -4  -5 3426.67   40.93
  -2   4   5 3114.02   41.85
   2  -4  -6 1819.60   29.14
  -2   4   6 1611.42   29.50
   2  -4  -7  495.80   19.07
  -2   4   7  458.30   19.59
   2  -4  -8 2228.82   34.03
  -2   4   8 2068.48   37.88
   2  -4  -9  385.20   26.59
  -2   4   9  300.83   29.20
   2  -4 -10   35.59   30.26
  -2   4  10   26.66   33.86
   2  -5   0 3672.17   47.94
   2  -5   0 4015.87   47.33
  -2   5   0 3442.58   45.84
  -2   5   0 3923.83   47.15
   2  -5  -110679.11   98.61
   2  -5  -111981.60  108.39
  -2   5   111129.61  104.39
   2  -5  -2 5703.07   66.05
   2  -5  -2 5471.73   62.98
  -2   5   2 5509.67   65.02
   2  -5  -3  917.66   23.00
   2  -5  -3  905.19   22.98
  -2   5   3  847.67   22.36
   2  -5  -4 5815.43   59.63
   2  -5  -4 5540.22   67.27
  -2   5   4 5152.79   64.31
   2  -5  -5 2226.51   33.43
  -2   5   5 1952.74   33.98
   2  -5  -6  122.14   15.80
  -2   5   6  119.22   16.04
   2  -5  -7  408.87   21.44
  -2   5   7  353.19   23.23
  -2   5   8  510.89   25.91
   2  -5  -8  541.85   23.96
   2  -5  -9   21.28   24.99
  -2   5   9   14.04   20.46
   2  -6   0 5501.90   63.81
   2  -6   0 6189.26   68.75
  -2   6   0 5115.15   61.18
  -2   6   1  973.39   44.76
   2  -6  -1 1394.61   32.29
   2  -6  -1 1218.76   31.19
   2  -6  -2   80.71   13.19
   2  -6  -2   77.25   15.76
  -2   6   2   79.25   19.03
   2  -6  -3 1917.86   36.12
   2  -6  -3 1922.15   36.09
  -2   6   3 1743.46   34.72
   2  -6  -4 3394.86   54.30
   2  -6  -4 3377.68   45.22
  -2   6   4 3071.03   49.24
   2  -6  -5  132.82   18.35
   2  -6  -5  152.35   16.40
  -2   6   5  161.05   15.87
   2  -6  -6  847.68   25.58
   2  -6  -6  816.76   26.74
  -2   6   6  706.38   25.45
   2  -6  -7  932.74   27.34
   2  -6  -7  963.34   30.19
  -2   6   7  816.51   29.18
   2  -6  -8   94.31   28.57
   2  -6  -8   91.99   24.36
  -2   6   8   80.40   28.50
   2  -7   010119.54  105.80
   2  -7   011034.62  116.89
  -2   7   1  148.70   24.20
   2  -7  -1  199.43   21.52
   2  -7  -1  178.74   21.63
   2  -7  -2 2197.45   39.96
   2  -7  -2 2670.42   47.34
  -2   7   2 2164.46   47.64
  -2   7   3 1529.10   36.86
   2  -7  -3 1514.16   34.60
   2  -7  -3 1637.61   37.65
   2  -7  -4 1124.25   27.70
   2  -7  -4 1107.43   28.82
  -2   7   4  972.65   27.75
  -2   7   5  -14.31   21.77
   2  -7  -5    1.37   20.45
   2  -7  -5    6.04   17.15
   2  -7  -6  380.61   22.10
   2  -7  -6  380.12   22.68
  -2   7   6  331.53   23.18
   2  -7  -7  230.33   27.76
   2  -7  -7  256.12   25.03
  -2   7   7  232.58   27.44
   2  -8   0  349.93   25.03
   2  -8   0  389.56   23.81
   2  -8  -1  248.58   21.65
   2  -8  -1  291.02   23.27
  -2   8   1  219.01   22.23
  -2   8   2 2642.78   52.55
   2  -8  -2 2872.25   56.32
   2  -8  -2 3395.76   61.09
   2  -8  -3  777.53   30.77
   2  -8  -3  894.67   34.07
  -2   8   3  649.19   25.69
   2  -8  -4  422.48   26.04
   2  -8  -4  453.49   28.20
  -2   8   4  378.12   21.22
   2  -8  -5  551.79   29.67
   2  -8  -5  556.09   32.20
  -2   8   5  500.06   34.42
   2  -8  -6   70.57   30.83
   2  -8  -6   51.08   29.40
  -2   8   6   50.98   31.17
  -2   9   1  499.31   26.96
  -2   9   2  465.99   26.22
   2  -9  -3   51.75   30.53
   2  -9  -3   58.18   32.28
  -2   9   3   36.72   17.20
  -2   9   4   11.81   16.03
   2  -9  -4   18.62   33.35
   2  -9  -4   17.84   36.84
  -2   9   5   58.28   17.84
   2  -9  -5   84.60   36.15
   2  -9  -5   86.22   41.22
  -2  10   2   48.90   22.16
  -2  10   3   15.29   26.35
  -2  10   4  135.51   24.84
   1  11  -2    2.10   18.64
   1  11  -3  272.06   16.69
   1  11  -4  369.44   22.15
   1  11  -5   44.35   19.75
  -1 -11   7  903.76   22.75
   1  11  -7  852.53   43.95
   1  11  -7  954.12   45.04
   1  11  -8  300.40   31.37
  -1 -11   8  279.69   20.51
   1  11  -9   -1.04   37.59
  -1 -11   9  -17.80   19.10
   1  10  -1   44.74   10.77
   1  10  -2  180.98   16.33
   1  10  -3  456.21   15.81
   1  10  -4  232.34   17.10
   1  10  -5   58.57   15.56
   1  10  -6 1072.50   37.92
   1  10  -6 1269.72   45.04
  -1 -10   6 1195.75   22.81
  -1 -10   7  617.07   18.87
   1  10  -7  614.49   31.22
   1  10  -8   -1.60   29.03
  -1 -10   8  -16.01   10.05
   1  10  -9  922.63   34.79
  -1 -10   9  727.23   21.30
   1  10 -10  553.42   31.23
  -1 -10  10  386.54   18.51
   1  10 -11   54.34   31.85
  -1 -10  11   48.07   15.03
   1   9  -1  390.28   16.90
   1   9  -2 1046.00   23.40
   1   9  -3 1267.57   25.89
   1   9  -4  233.09   16.81
  -1  -9   5 1590.76   26.86
   1   9  -5 1369.42   25.62
   1   9  -6 1258.15   37.25
  -1  -9   6 1131.69   22.90
   1   9  -7  728.23   28.16
  -1  -9   7  598.16   15.38
   1   9  -8  143.15   21.75
  -1  -9   8  106.78   10.63
   1   9  -9 1060.01   30.17
  -1  -9   9  968.31   22.77
   1   9 -10  493.22   27.50
  -1  -9  10  343.94   14.71
  -1  -9  11    5.37   20.63
   1   9 -11    8.10   24.20
   1   9 -12  -18.07   29.31
  -1  -9  12   32.84   15.28
   1   8  -1  694.31   17.15
   1   8  -2  571.26   18.92
   1   8  -3  105.15   15.52
  -1  -8   4  315.67   29.16
   1   8  -4  312.44   17.85
  -1  -8   5 1359.52   22.20
   1   8  -5 1240.11   21.44
   1   8  -6  989.14   30.46
  -1  -8   6  881.01   20.01
   1   8  -7   67.94   16.63
  -1  -8   7   81.22   13.86
   1   8  -8 1477.57   31.53
  -1  -8   8 1330.18   25.48
   1   8  -9  834.19   21.56
  -1  -8   9  779.21   17.88
   1   8 -10  263.64   20.43
  -1  -8  10  202.85   12.86
  -1  -8  11  166.07   17.74
   1   8 -11  258.79   24.18
   1   8 -12  530.39   26.55
  -1  -8  12  477.43   19.02
   1   7  -1 6200.44   63.76
   1   7  -2 1002.77   19.85
   1   7  -3  396.18   14.87
  -1  -7   4 2582.81   33.28
   1   7  -4 2291.06   29.70
  -1  -7   5 4250.52   46.49
   1   7  -5 3988.20   42.54
  -1  -7   6  376.48   12.92
   1   7  -6  396.64   20.17
   1   7  -7  190.22   16.90
  -1  -7   7  163.63   11.49
   1   7  -8 1801.28   31.93
  -1  -7   8 1763.63   29.55
   1   7  -9  454.54   15.11
  -1  -7   9  489.15   14.83
  -1  -7  10  131.01   15.90
   1   7 -10   99.68   13.31
  -1  -7  11   94.80   11.70
   1   7 -11   99.61   18.57
  -1  -7  12   32.86   14.20
   1   7 -12   40.44   15.85
   1   7 -13   41.68   20.46
  -1  -7  13   55.62   20.57
   1   6  -1 2452.59   33.20
   1   6  -2   95.52   15.86
   1   6  -3 5528.94   53.52
  -1  -6   3 5800.33   55.51
  -1  -6   4 4943.14   50.11
   1   6  -4 4722.96   47.52
  -1  -6   5  198.37   11.67
   1   6  -5  181.34   12.17
   1   6  -6 1665.46   29.60
  -1  -6   6 1648.57   24.81
  -1  -6   7 2041.15   31.18
   1   6  -7 2087.59   33.81
   1   6  -8  729.27   20.23
  -1  -6   8  734.81   20.01
   1   6  -9  142.41   15.03
  -1  -6   9  159.95   15.42
   1   6 -10  776.20   22.47
  -1  -6  10  799.91   20.11
   1   6 -11  260.02   19.32
  -1  -6  11  193.61   12.27
   1   6 -12   11.51   22.58
  -1  -6  12  -10.85   14.94
   1   6 -13    9.46   28.35
  -1  -6  13   -4.76   19.44
   1   5  -1  454.00   18.15
   1   5  -2  515.65   19.03
  -1  -5   2  492.68   32.52
  -1  -5   3 6843.33   63.54
   1   5  -3 6285.50   58.08
   1   5  -4 5941.78   55.06
  -1  -5   4 6259.60   59.16
  -1  -5   5   99.31   11.14
   1   5  -5   73.50   11.59
   1   5  -6 3382.95   44.60
  -1  -5   6 3912.48   44.87
   1   5  -7 1375.17   25.61
  -1  -5   7 1363.44   22.21
   1   5  -8  481.74   17.65
  -1  -5   8  428.19   17.73
   1   5  -9  123.44   14.54
  -1  -5   9  104.55   10.90
   1   5 -10   29.69   13.76
  -1  -5  10   31.20   14.08
   1   5 -11   28.35   17.77
  -1  -5  11   28.95   10.29
   1   5 -12  218.18   16.71
  -1  -5  12  144.46   11.96
   1   5 -13   80.21   28.60
  -1  -5  13   70.78   13.87
   1   4  -1  352.64   18.03
  -1  -4   210808.91   92.35
   1   4  -2 9941.75   85.77
  -1  -4   3 4336.63   47.88
   1   4  -3 4171.86   45.44
  -1  -4   4  206.20   17.04
   1   4  -4  202.66   17.50
   1   4  -5 2579.88   38.55
  -1  -4   5 2816.43   34.27
   1   4  -6 2082.01   30.97
  -1  -4   6 2086.05   28.21
   1   4  -7 1833.23   27.07
  -1  -4   7 1857.42   26.25
  -1  -4   8 1394.03   24.71
   1   4  -8 1348.61   21.55
   1   4  -9  885.63   20.10
  -1  -4   9  854.34   17.57
   1   4 -10  528.75   17.34
  -1  -4  10  448.95   13.71
   1   4 -11   62.86   18.08
  -1  -4  11   62.34   10.17
   1   4 -12  -16.46   22.35
  -1  -4  12   -4.45   14.38
   1   4 -13  146.59   20.90
  -1  -4  13  120.04   14.36
   1   3  -1 2776.48   36.08
  -1  -3   1 3078.23   68.15
  -1  -3   2 8729.68   82.64
   1   3  -2 8696.58   81.73
  -1  -3   3 1516.63   26.82
   1   3  -3 1511.18   26.87
  -1  -3   4  125.63   17.16
   1   3  -4  128.73   16.75
   1   3  -5  716.65   19.56
  -1  -3   5  791.47   18.71
   1   3  -6   17.07   11.37
  -1  -3   6   14.60   10.37
   1   3  -7  170.88    9.80
  -1  -3   7  143.82   11.50
  -1  -3   8    3.41    9.76
   1   3  -8   14.69   13.81
   1   3  -9   27.21   13.96
  -1  -3   9   25.48   13.68
   1   3 -10  435.52   16.46
  -1  -3  10  357.43   12.91
   1   3 -11  596.21   20.96
  -1  -3  11  525.38   14.54
   1   3 -12   -3.26   22.57
  -1  -3  12   23.40   13.95
  -1  -3  13  217.98   21.89
   1   3 -13  471.57   30.83
   1   2  -1 7879.40   77.35
  -1  -2   2  698.84   25.94
   1   2  -2  685.96   26.37
  -1  -2   3  412.83   22.66
   1   2  -3  409.74   22.24
  -1  -2   4 2053.74   31.55
   1   2  -4 1940.06   31.60
  -1  -2   5 3193.22   41.70
   1   2  -5 3124.69   39.30
   1   2  -6   58.80   11.49
  -1  -2   6   60.68   10.26
   1   2  -7  393.07   11.85
  -1  -2   7  361.76   14.26
   1   2  -8   25.65   13.96
  -1  -2   8   18.42   13.97
   1   2  -9   19.25   13.54
  -1  -2   9    7.84   13.92
   1   2 -10  251.64   16.53
  -1  -2  10  181.16   17.34
   1   2 -11   -7.00   17.77
  -1  -2  11    6.17   12.78
  -1  -2  12  178.75   12.48
   1   2 -12  250.26   24.40
   1   1  -2  235.17   18.91
  -1  -1   2  224.96   25.16
   1   1  -3 2114.49   38.37
  -1  -1   3 2425.06   39.28
  -1  -1   4  369.32   15.94
   1   1  -4  379.33   16.58
   1   1  -5 1769.56   26.48
  -1  -1   5 1737.32   26.02
   1   1  -6  278.52   13.63
  -1  -1   6  276.85   11.21
   1   1  -7  191.47   12.49
  -1  -1   7  162.50   12.75
   1   1  -8  235.29   15.14
  -1  -1   8  201.33   15.99
   1   1  -9 1603.61   22.69
  -1  -1   9 1621.89   22.97
   1   1 -10  319.33   19.03
  -1  -1  10  360.21   19.70
   1   1 -11   64.49   18.54
  -1  -1  11   73.19   19.53
   1   1 -12  703.70   27.45
  -1  -1  12  646.02   28.18
  -1   0   1  792.01   33.01
   1   0  -1  818.12   32.34
  -1   0   2  344.80   21.98
   1   0  -2  327.64   20.47
   1   0  -3 3334.30   48.35
  -1   0   3 3349.20   48.64
   1   0  -4 1532.15   27.49
  -1   0   4 1458.53   25.79
   1   0  -5 1185.64   22.34
  -1   0   5 1136.66   22.45
   1   0  -6  344.56   14.25
  -1   0   6  350.31   14.86
   1   0  -7  921.60   18.52
  -1   0   7  859.78   18.61
   1   0  -8 1141.46   21.55
  -1   0   8 1001.24   21.85
   1   0  -9  168.42   11.48
  -1   0   9  177.27   15.72
   1   0 -10  158.91   18.48
  -1   0  10  159.12   19.43
   1   0 -11  995.20   22.87
  -1   0  11  881.49   29.43
   1   0 -12  854.22   34.16
  -1   0  12  808.26   34.66
   1  -1   0  429.42   26.23
   1  -1   0  408.06   25.89
  -1   1   0  424.59   26.70
  -1   1   0  408.55   25.78
  -1   1   1 1285.36   51.05
   1  -1  -1 1226.82   48.69
   1  -1  -2 1009.95   27.39
  -1   1   2  973.64   27.88
   1  -1  -3 1239.75   27.54
  -1   1   3 1199.08   27.72
   1  -1  -4  528.45   17.61
  -1   1   4  533.75   18.18
   1  -1  -5  300.55   14.25
  -1   1   5  302.39   14.76
   1  -1  -6  437.60   15.17
  -1   1   6  389.55   13.08
   1  -1  -7 1931.61   25.68
  -1   1   7 1832.57   28.18
   1  -1  -8 2686.49   31.56
  -1   1   8 2496.06   31.62
   1  -1  -9   60.93   17.72
  -1   1   9   48.37   19.22
   1  -1 -10 1080.01   25.59
  -1   1  10  883.15   25.89
   1  -1 -11  684.15   28.77
  -1   1  11  624.01   29.57
   1  -2   0  479.79   26.09
   1  -2   0  473.03   25.63
  -1   2   0  496.45   27.01
  -1   2   0  429.27   22.47
   1  -2  -1 4287.82   69.20
   1  -2  -1 4247.69   68.36
  -1   2   1 4293.30   69.63
   1  -2  -2 1723.55   36.22
  -1   2   2 1726.99   38.02
   1  -2  -3   21.56    8.75
  -1   2   3   12.83   12.94
   1  -2  -4 1101.86   23.27
  -1   2   4 1007.92   22.89
   1  -2  -5  116.67   12.16
  -1   2   5  127.88   12.79
   1  -2  -6 1472.13   25.75
  -1   2   6 1405.09   25.33
   1  -2  -7 1557.79   25.79
  -1   2   7 1345.57   23.29
   1  -2  -8  104.32   14.88
  -1   2   8   87.62   15.82
   1  -2  -9  851.24   24.05
  -1   2   9  886.30   25.57
   1  -2 -10 1618.93   33.73
  -1   2  10 1518.57   35.24
   1  -2 -11  595.11   32.97
  -1   2  11  602.15   34.67
   1  -3   0 7639.39   84.08
   1  -3   0 6901.21   88.96
  -1   3   0 7865.90   84.44
  -1   3   0 6637.93   86.48
   1  -3  -1  197.68   18.59
   1  -3  -1  187.49   18.55
  -1   3   1  182.59   19.07
   1  -3  -2 1832.78   37.62
  -1   3   2 1953.40   41.05
   1  -3  -3 2503.53   39.27
  -1   3   3 2388.63   39.49
   1  -3  -4 1569.12   27.51
  -1   3   4 1433.32   27.44
   1  -3  -5  929.39   20.78
  -1   3   5  835.54   21.04
   1  -3  -6 3360.98   39.48
  -1   3   6 3022.60   40.97
   1  -3  -7  737.68   20.36
  -1   3   7  672.08   21.48
   1  -3  -8   57.94   18.41
  -1   3   8   66.80   20.27
   1  -3  -9  723.84   24.05
  -1   3   9  696.05   25.83
   1  -3 -10  491.32   21.32
  -1   3  10  401.02   30.97
   1  -4   0 1442.70   39.46
   1  -4   0 1253.37   37.17
  -1   4   0 1171.18   36.62
   1  -4  -1    6.26   15.39
   1  -4  -1    5.19   15.16
  -1   4   1    4.00   12.84
   1  -4  -2 2928.94   47.91
   1  -4  -2 3261.95   53.80
  -1   4   2 3018.78   51.46
   1  -4  -3  156.03   13.72
  -1   4   3  136.00   14.40
   1  -4  -4 1459.06   27.46
  -1   4   4 1330.64   27.31
   1  -4  -5 2794.56   37.80
  -1   4   5 2381.14   38.02
   1  -4  -6 1328.48   25.90
  -1   4   6 1174.59   26.78
   1  -4  -7    6.48   17.73
  -1   4   7    1.07   19.93
   1  -4  -8 1031.99   26.24
  -1   4   8  892.20   28.77
   1  -4  -9 1626.00   35.51
  -1   4   9 1556.25   40.07
  -1   5   0  845.37   27.85
   1  -5   0 1000.36   35.95
   1  -5   0  922.09   37.38
   1  -5  -1 4004.71   66.49
   1  -5  -1 3201.55   58.89
  -1   5   1 3835.51   53.46
   1  -5  -2 1779.93   39.10
   1  -5  -2 1636.04   36.95
  -1   5   2 1794.36   39.00
   1  -5  -3  105.83   15.23
   1  -5  -3  121.98   13.63
  -1   5   3   99.41   15.55
   1  -5  -4 1918.66   33.49
  -1   5   4 1648.08   35.33
   1  -5  -5 2920.97   41.68
  -1   5   5 2611.51   43.09
   1  -5  -6  112.14   18.27
  -1   5   6   93.03   18.86
   1  -5  -7  522.19   22.57
  -1   5   7  482.39   25.97
   1  -5  -8  803.03   29.10
  -1   5   8  787.87   34.26
   1  -5  -9  165.66   29.75
  -1   5   9  140.45   36.89
   1  -6   0 1163.35   45.90
   1  -6   0 1368.04   49.87
  -1   6   0 1229.09   30.60
   1  -6  -1 1099.12   38.53
   1  -6  -1 1436.19   44.55
  -1   6   1 1280.30   29.39
   1  -6  -2   35.95   20.07
   1  -6  -2   31.32   19.08
  -1   6   2   38.31   19.15
   1  -6  -3 3095.46   51.92
   1  -6  -3 2974.11   55.27
  -1   6   3 2781.90   52.84
   1  -6  -4 1596.91   35.92
   1  -6  -4 1688.38   35.70
  -1   6   4 1427.89   34.02
   1  -6  -5  278.35   19.36
  -1   6   5  236.27   25.07
   1  -6  -6   49.24   20.96
  -1   6   6   50.19   20.78
   1  -6  -7 1453.68   35.50
  -1   6   7 1297.10   40.67
   1  -6  -8  728.84   33.32
  -1   6   8  688.20   41.16
  -1   7   0 1173.24   28.53
  -1   7   1 1174.77   28.03
   1  -7  -2   14.30   22.68
   1  -7  -2   18.86   18.35
  -1   7   2   11.41   13.55
   1  -7  -3 1556.48   43.23
   1  -7  -3 1527.64   39.71
  -1   7   3 1434.71   40.59
   1  -7  -4  959.48   34.46
   1  -7  -4 1007.99   33.51
  -1   7   4  870.76   33.95
   1  -7  -5   18.33   22.28
   1  -7  -5    9.55   21.08
  -1   7   5   -5.58   23.44
   1  -7  -6  350.05   28.98
   1  -7  -6  376.86   26.60
  -1   7   6  321.66   34.43
   1  -7  -7  421.98   44.23
   1  -7  -7  419.93   38.37
  -1   7   7  343.25   44.45
  -1   8   0  650.59   22.56
  -1   8   1  507.42   20.40
  -1   8   2  846.87   23.48
  -1   8   3 1436.72   32.73
   1  -8  -4  742.66   43.00
   1  -8  -4  760.24   41.41
  -1   8   4  650.81   23.16
   1  -8  -5  524.21   37.77
   1  -8  -5  570.21   40.00
  -1   8   5  506.96   41.90
   1  -8  -6  896.79   49.99
   1  -8  -6 1015.93   48.22
  -1   8   6  867.00   49.22
  -1   9   0  196.54   16.21
  -1   9   1  615.12   21.94
  -1   9   2 1069.07   28.02
  -1   9   3   37.17   13.79
  -1   9   4   82.09   17.84
  -1  10   0  231.14   17.44
  -1  10   1  661.84   23.63
  -1  10   2  586.40   25.07
  -1  10   3   12.28   17.02
  -1  11   0  361.95   22.51
  -1  11   1  286.68   23.70
   0  12  -3   88.04   18.95
   0  12  -7   13.94   44.17
   0  12  -7    9.15   48.94
   0 -12   7   22.00   13.42
   0  12  -8   43.48   27.59
   0 -12   8   22.65   14.06
   0  11  -1   -7.40   17.99
   0  11  -2    4.11   16.05
   0  11  -3    2.69   14.11
   0  11  -6    1.04   35.27
   0 -11   6   -8.36   13.42
   0  11  -7  193.75   24.40
   0 -11   7  181.23   15.74
   0  11  -8  142.09   24.24
   0 -11   8   89.68   12.02
   0  11  -9   -6.93   25.57
   0 -11   9    2.14   14.03
   0  11 -10  160.54   33.33
   0 -11  10   92.24   21.65
   0  10  -1  194.05   16.48
   0  10  -2   96.29   14.90
   0  10  -3    1.29   13.75
   0  10  -4    0.24   13.93
   0  10  -5   28.01   28.19
   0 -10   5   40.24   12.68
   0  10  -6  172.05   23.66
   0 -10   6  148.70   10.71
   0  10  -7  542.98   28.69
   0 -10   7  532.97   18.50
   0  10  -8   30.54   20.30
   0 -10   8   23.51   10.46
   0  10  -9  273.77   27.14
   0 -10   9  272.64   17.83
   0  10 -10 1009.60   33.43
   0 -10  10  703.31   20.48
   0  10 -11  582.74   26.42
   0 -10  11  474.89   20.54
   0   9  -1   25.99    9.93
   0   9  -2   46.58   10.47
   0   9  -3  569.04   19.17
   0   9  -4  484.94   18.62
   0  -9   4  744.24   43.73
   0  -9   4  587.45   39.43
   0   9  -5  408.86   23.52
   0  -9   5  380.28   13.19
   0   9  -6 1565.13   37.09
   0  -9   6 1525.45   28.02
   0   9  -7  417.42   23.08
   0  -9   7  347.37   13.43
   0   9  -8   71.46   19.89
   0  -9   8   63.42   10.98
   0   9  -9  965.86   23.67
   0  -9   9  865.08   20.37
   0   9 -10  653.49   25.20
   0  -9  10  605.04   21.59
   0   9 -11   28.01   17.20
   0  -9  11   28.08   21.16
   0   9 -12  288.09   30.43
   0  -9  12  223.15   18.01
   0   8  -1    6.43   13.78
   0   8  -2  218.87   16.60
   0   8  -3   75.93   14.98
   0  -8   4  765.76   17.01
   0   8  -4  620.65   16.97
   0   8  -5 1474.22   34.40
   0  -8   5 1262.59   22.49
   0   8  -6 1698.15   34.23
   0  -8   6 1626.06   28.23
   0   8  -7   -9.64   15.42
   0  -8   7    6.54   14.12
   0   8  -8 2824.62   41.92
   0  -8   8 2477.43   37.13
   0   8  -9 2703.49   41.45
   0  -8   9 2388.35   36.55
   0   8 -10  211.78   19.56
   0  -8  10  217.22   17.11
   0   8 -11  240.11   17.84
   0  -8  11  174.95   13.57
   0   8 -12  367.39   19.23
   0  -8  12  345.10   18.18
   0   7  -1  563.29   19.79
   0   7  -2 1311.64   26.87
   0   7  -3  205.50   17.12
   0  -7   3  221.65   11.68
   0  -7   4 2196.94   32.26
   0   7  -4 1834.30   26.98
   0   7  -5 3105.77   48.56
   0  -7   5 2794.77   38.24
   0   7  -6  135.12   16.68
   0  -7   6  106.58   15.00
   0   7  -7  534.80   20.03
   0  -7   7  460.22   15.32
   0   7  -8 2560.80   35.26
   0  -7   8 2651.24   39.32
   0   7  -9 1224.40   21.87
   0  -7   9 1221.99   23.20
   0   7 -10  176.90   18.55
   0  -7  10  112.45   11.77
   0   7 -11 1510.18   28.70
   0  -7  11 1302.36   26.20
   0   7 -12  586.35   25.92
   0  -7  12  522.43   18.85
   0  -7  13    4.84   14.23
   0   6  -1 1685.97   30.16
   0   6  -2  324.72   14.88
   0  -6   2  419.62   39.09
   0  -6   2  358.93   38.71
   0  -6   3 2013.63   28.61
   0   6  -3 1792.41   28.34
   0   6  -4 4962.09   69.11
   0  -6   4 4665.88   52.80
   0   6  -5 1841.11   32.78
   0  -6   5 1804.63   29.83
   0   6  -6  778.22   20.34
   0  -6   6  765.90   20.99
   0   6  -7 4695.89   54.07
   0  -6   7 4210.82   51.63
   0   6  -8 3531.75   42.47
   0  -6   8 3401.89   44.16
   0   6  -9   69.24   14.41
   0  -6   9   74.82   10.97
   0   6 -10  362.38   19.47
   0  -6  10  298.01   13.42
   0   6 -11 1353.20   26.84
   0  -6  11 1255.92   26.55
   0   6 -12  570.55   25.03
   0  -6  12  394.19   15.14
   0   6 -13   90.72   29.00
   0  -6  13   47.97   14.57
   0   5  -1 3769.99   45.22
   0   5  -2 1751.29   31.72
   0  -5   2 1927.74   28.94
   0  -5   3 5739.59   60.41
   0   5  -3 5412.29   58.92
   0   5  -4  837.00   23.17
   0  -5   4  775.48   21.92
   0   5  -5  368.02   15.98
   0  -5   5  376.43   18.00
   0   5  -6 1980.27   29.86
   0  -5   6 1886.72   28.44
   0   5  -7 3223.70   38.13
   0  -5   7 3121.60   40.26
   0   5  -8  834.73   17.23
   0  -5   8  845.37   18.42
   0   5  -9  108.39   14.36
   0  -5   9  106.26   10.91
   0   5 -10 2617.54   31.53
   0  -5  10 2263.30   36.65
   0   5 -11  775.32   22.16
   0  -5  11  636.78   19.03
   0   5 -12   14.72   22.19
   0  -5  12   -5.49   10.16
   0   5 -13  261.61   28.71
   0  -5  13  118.10   15.30
   0   4  -1  445.09   21.10
   0  -4   2 5187.82   59.42
   0   4  -2 4957.95   58.82
   0  -4   317323.45  159.56
   0   4  -315771.08  134.69
   0   4  -4 2351.86   37.62
   0  -4   4 2360.49   36.69
   0   4  -5 4862.04   54.75
   0  -4   5 4789.71   58.61
   0   4  -6 8529.58   78.28
   0  -4   6 8522.49   96.50
   0  -4   7 2647.39   32.51
   0   4  -7 2919.90   32.86
   0  -4   8   88.63   14.35
   0   4  -8  123.31   14.80
   0  -4   9  853.85   19.33
   0   4  -9  859.89   17.06
   0  -4  10 2393.24   28.88
   0   4 -10 2539.19   30.33
   0  -4  11  111.16   18.08
   0   4 -11  156.75   13.32
   0   4 -12  183.84   16.90
   0  -4  12  136.40   11.94
   0   4 -13  259.36   28.67
   0  -4  13   80.46   15.18
   0  -3   1 4743.15   60.12
   0   3  -1 4505.65   60.20
   0   3  -2 4893.18   64.59
   0  -3   2 5177.63   65.65
   0   3  -3 4202.70   59.46
   0  -3   3 3881.68   53.01
   0   3  -4  147.49   13.79
   0  -3   4  125.39   16.48
   0  -3   5 6615.78   70.48
   0   3  -5 7436.62   73.84
   0  -3   6 5799.02   57.08
   0   3  -6 6390.55   60.09
   0  -3   7   52.89   11.38
   0   3  -7   64.55   11.41
   0  -3   8 5245.12   48.31
   0   3  -8 6011.00   52.57
   0  -3   9 1087.50   18.60
   0   3  -9 1252.96   21.83
   0  -3  10   55.21   17.16
   0   3 -10   56.82   17.49
   0  -3  11   -1.78   12.47
   0   3 -11    1.24   12.44
   0  -3  12  535.43   25.86
   0   3 -12  563.89   25.14
   0   2  -1 8558.89  107.04
   0  -2   3    9.52   14.10
   0   2  -3   11.97   14.02
   0  -2   4 4475.31   55.49
   0   2  -4 4865.79   57.73
   0  -2   5 7136.30   71.35
   0   2  -5 7822.74   75.80
   0  -2   6 2750.33   33.28
   0   2  -6 2814.63   32.71
   0  -2   7    6.59   11.05
   0   2  -7    3.47    7.64
   0  -2   8 2904.16   33.15
   0   2  -8 3040.20   33.98
   0  -2   9  976.54   20.61
   0   2  -9 1048.52   20.65
   0  -2  10  466.66   20.36
   0   2 -10  484.04   15.63
   0  -2  11  128.94   19.06
   0   2 -11  127.85   18.54
   0  -2  12    8.73   17.12
   0   2 -12   15.24   16.25
   0   1  -1 3914.26   82.85
   0  -1   1 3901.16   78.89
   0  -1   2 3242.34   57.40
   0   1  -2 3451.00   59.19
   0  -1   3 2286.31   39.77
   0   1  -3 2306.68   38.54
   0  -1   4 8383.23   86.48
   0   1  -4 8734.19   90.74
   0  -1   5 3762.33   43.26
   0   1  -5 3962.86   44.97
   0  -1   6  680.97   17.21
   0   1  -6  748.96   15.86
   0  -1   7 2340.97   29.09
   0   1  -7 2552.18   30.13
   0  -1   8 1046.70   21.90
   0   1  -8 1092.30   18.93
   0  -1   9  280.61   12.47
   0   1  -9  341.55   15.50
   0  -1  10  523.40   21.20
   0   1 -10  554.44   16.33
   0  -1  11  252.57   24.84
   0   1 -11  324.56   23.88
   0  -1  12   37.42   21.19
   0   1 -12   66.15   28.21
   0   0  -2 3901.41   62.31
   0   0   2 3831.11   62.80
   0   0  -3 5767.56   71.80
   0   0   3 5616.59   69.89
   0   0  -4 7982.50   81.90
   0   0   4 7787.34   78.78
   0   0  -5  624.37   17.27
   0   0   5  523.23   14.82
   0   0  -6  635.68   14.88
   0   0   6  639.97   17.18
   0   0  -7 1501.46   24.70
   0   0   7 1333.56   24.21
   0   0  -8    3.77    9.82
   0   0   8   -4.28   14.72
   0   0  -9   47.63   15.35
   0   0   9   21.58   16.37
   0   0 -10   41.10   18.36
   0   0  10   53.94   13.72
   0   0 -11   11.51   16.67
   0   0  11    5.90   24.45
   0  -1  -1  358.02   25.01
   0   1   1  360.59   25.98
   0  -1  -3 9101.18  100.19
   0   1   3 9247.25  100.50
   0  -1  -4    5.14   11.59
   0   1   4   16.71   12.11
   0  -1  -5 2590.00   33.87
   0   1   5 2388.68   32.63
   0  -1  -6  875.11   18.98
   0   1   6  768.52   16.80
   0  -1  -7  662.53   19.03
   0   1   7  584.05   19.11
   0  -1  -8    4.29   13.68
   0   1   8   16.37   14.59
   0  -1  -9  429.56   20.48
   0   1   9  422.72   21.46
   0  -1 -10   45.88   22.87
   0   1  10   27.63   16.96
   0  -1 -11   42.95   29.13
   0   1  11   44.56   30.34
   0   2   0 2511.89   49.73
   0  -2  -1   67.55   18.94
   0   2   1   44.09   16.32
   0  -2  -2 6362.38   85.05
   0   2   2 6242.43   84.41
   0  -2  -3 3191.14   46.23
   0   2   3 2907.11   44.05
   0  -2  -4  332.41   15.25
   0   2   4  291.62   15.67
   0  -2  -5 1394.29   23.00
   0   2   5 1216.19   24.11
   0  -2  -6  349.51   16.80
   0   2   6  296.57   17.92
   0  -2  -7  598.14   18.86
   0   2   7  518.46   19.32
   0  -2  -8  319.71   19.42
   0   2   8  278.82   20.70
   0  -2  -9   14.68   18.13
   0   2   9   -3.90   13.89
   0  -2 -10  200.25   24.81
   0   2  10  203.01   26.25
   0   3   0 3693.40   52.52
   0  -3  -1 4330.94   80.29
   0   3   1 3776.26   75.32
   0  -3  -2 2937.53   50.91
   0   3   2 2436.84   45.49
   0  -3  -3   28.91   13.58
   0   3   3    9.38   11.78
   0  -3  -4  981.69   21.98
   0   3   4  858.60   21.91
   0  -3  -5  713.58   17.63
   0   3   5  677.52   21.52
   0  -3  -6  473.85   17.68
   0   3   6  432.55   19.30
   0  -3  -7  320.95   16.54
   0   3   7  301.76   14.15
   0  -3  -8  148.92   18.42
   0   3   8  114.78   21.01
   0  -3  -9  167.51   17.63
   0   3   9  163.89   27.20
   0  -3 -10  187.73   30.38
   0   3  10  221.05   24.19
   0   4   0  419.10   19.74
   0  -4  -1 3536.71   76.29
   0   4   1 3107.73   72.72
   0  -4  -2  881.79   26.43
   0   4   2  689.11   26.19
   0  -4  -3   86.81   11.93
   0   4   3   64.95   15.06
   0  -4  -4  256.42   16.42
   0   4   4  184.89   17.51
   0  -4  -5   52.41   14.40
   0   4   5   61.06   16.22
   0  -4  -6  243.45   12.38
   0   4   6  211.70   18.14
   0  -4  -7  114.38   18.04
   0   4   7   87.82   21.48
   0  -4  -8   16.14   22.17
   0   4   8    9.31   27.20
   0  -4  -9  331.87   29.81
   0   4   9  286.11   36.10
   0   5   0 7150.37   68.16
   0  -5  -2  223.33   19.92
   0   5   2  187.05   18.37
   0  -5  -3  521.12   21.02
   0   5   3  411.81   23.42
   0  -5  -4 1022.25   28.32
   0   5   4  855.98   26.31
   0  -5  -5  146.52   14.67
   0   5   5  107.46   17.33
   0  -5  -6  351.54   23.18
   0   5   6  292.01   23.88
   0   5   7   29.97   27.90
   0  -5  -7   68.71   26.28
   0   5   8  130.13   30.93
   0  -5  -8  148.46   23.84
   0   6   0  765.99   18.73
   0   6   1   72.50   13.33
   0   6   2  702.32   39.03
   0  -6  -2  811.77   40.55
   0  -6  -2  745.42   41.72
   0   6   3   11.18   20.40
   0  -6  -3    3.20   16.37
   0  -6  -3    4.82   15.37
   0   6   4 1052.94   33.35
   0  -6  -4 1265.95   34.02
   0   6   5  422.00   29.78
   0  -6  -5  499.06   26.12
   0   6   6   -8.77   27.12
   0  -6  -6   10.99   21.44
   0   6   7  210.83   30.90
   0  -6  -7  199.21   29.26
   0   7   0   53.87   13.53
   0   7   1  147.77   13.96
   0   7   2  121.55   13.76
   0   7   3   83.10   37.44
   0  -7  -3   88.20   35.49
   0  -7  -3   78.88   38.05
   0   7   4   67.91   28.22
   0  -7  -4   63.62   24.74
   0  -7  -4   73.66   27.16
   0   7   5   -2.52   31.02
   0  -7  -5   -9.79   27.00
   0  -7  -5    8.81   34.39
   0   7   6  155.99   35.70
   0  -7  -6  157.25   37.97
   0  -7  -6  186.16   32.89
   0   8   0   94.31   13.81
   0   8   1   73.70   12.84
   0   8   2  161.18   14.38
   0   8   3  397.69   18.33
   0   8   4  110.49   15.77
   0   9   0   47.35   13.32
   0   9   1    2.68   12.61
   0   9   2   36.42   13.86
   0   9   3  117.25   18.54
   0   9   4   -3.21   13.59
   0  10   0   37.31   14.06
   0  10   1  266.24   15.89
   0  10   2   67.45   18.34
   0  11   0   16.98   18.18
   1 -12   6  410.51   22.66
  -1  12  -6  420.68   42.22
   1 -12   7  293.00   21.32
  -1  12  -7  285.98   32.65
   1 -12   8   -0.62   19.70
  -1  12  -8   42.08   30.26
   1 -12   9   16.67   20.79
  -1  12  -9   16.55   29.16
  -1  11  -1   13.12   14.29
   1 -11   5   57.85   14.25
  -1  11  -5   75.23   29.13
   1 -11   6  207.36   15.97
  -1  11  -6  213.38   25.96
   1 -11   7  612.40   20.43
  -1  11  -7  599.87   29.29
   1 -11   8    6.36   11.04
  -1  11  -8   24.64   23.56
   1 -11   9  102.98   21.64
  -1  11  -9  172.52   25.91
   1 -11  10    9.79   15.90
  -1  11 -10   26.77   28.66
  -1  10  -1   37.34   13.92
  -1  10  -2  798.58   22.45
   1 -10   4    3.21   27.55
   1 -10   4   -0.43   24.69
  -1  10  -4    4.94   25.68
   1 -10   5  202.50   14.41
  -1  10  -5  220.71   25.89
   1 -10   6   10.83    9.78
  -1  10  -6   12.72   17.79
   1 -10   7   10.88   14.36
  -1  10  -7    2.76   18.57
   1 -10   8   22.40   15.04
  -1  10  -8    7.22   19.23
   1 -10   9   83.52   16.55
  -1  10  -9   62.23   20.41
   1 -10  10    4.70   17.65
  -1  10 -10   46.76   24.82
   1 -10  11   99.91   23.73
  -1  10 -11  172.51   28.85
  -1   9  -1 1378.13   29.44
  -1   9  -2  658.65   20.58
   1  -9   3  136.22   24.76
   1  -9   3  159.53   23.82
  -1   9  -3  152.80   24.33
   1  -9   4  200.27   11.31
  -1   9  -4  249.93   22.52
   1  -9   5 1286.73   24.78
  -1   9  -5 1527.42   33.55
   1  -9   6   84.58   11.03
  -1   9  -6   96.00   15.41
   1  -9   7  109.00   15.34
  -1   9  -7  106.53   15.75
   1  -9   8    0.12   10.95
  -1   9  -8   -1.46   18.83
   1  -9   9   38.16   16.53
  -1   9  -9   43.05   14.26
   1  -9  10   67.44   17.40
  -1   9 -10   69.59   19.56
   1  -9  11   31.05   15.70
  -1   9 -11   42.11   23.91
   1  -9  12   61.09   22.47
  -1   9 -12   73.08   29.19
  -1   8  -1 2128.83   36.29
   1  -8   2  238.34   34.47
   1  -8   2  206.54   32.30
  -1   8  -2  174.20   12.14
   1  -8   3  270.68   15.49
  -1   8  -3  296.71   24.36
   1  -8   4   64.80    9.88
  -1   8  -4   96.10   15.85
   1  -8   5   36.61   14.06
  -1   8  -5   19.41   18.17
   1  -8   6   -6.49   15.15
  -1   8  -6   10.61   14.76
   1  -8   7  327.24   14.41
  -1   8  -7  347.95   17.81
   1  -8   8   10.18   15.73
  -1   8  -8   -9.26   14.85
   1  -8   9  367.02   14.80
  -1   8  -9  350.42   20.71
   1  -8  10  327.10   14.57
  -1   8 -10  332.25   20.75
   1  -8  11   -2.07   11.44
  -1   8 -11   19.51   16.07
   1  -8  12  321.55   19.06
  -1   8 -12  532.21   28.13
   1  -7   1  810.16   51.75
  -1   7  -1  874.17   25.42
  -1   7  -2   32.78   10.42
   1  -7   2   46.12   13.98
   1  -7   3 1309.31   23.95
  -1   7  -3 1509.30   33.69
   1  -7   4 1326.42   24.66
  -1   7  -4 1527.61   29.76
   1  -7   5   53.50   15.44
  -1   7  -5   90.82   14.14
   1  -7   6  567.36   20.41
  -1   7  -6  592.90   20.51
   1  -7   7   88.44   12.17
  -1   7  -7   88.20   15.79
   1  -7   8  387.31   18.49
  -1   7  -8  398.87   17.52
   1  -7   9  531.31   16.04
  -1   7  -9  523.92   18.40
   1  -7  10   48.59   15.25
  -1   7 -10   44.95   18.08
   1  -7  11  405.22   15.49
  -1   7 -11  523.08   16.73
   1  -7  12  745.40   25.82
  -1   7 -12  773.96   21.52
   1  -6   1  103.45   18.57
   1  -6   1   91.90   16.35
  -1   6  -1   79.22   16.31
  -1   6  -2  564.87   22.72
   1  -6   2  487.64   18.59
   1  -6   3  237.11   16.41
  -1   6  -3  247.50   15.82
   1  -6   4  918.20   23.62
  -1   6  -4  952.96   23.27
   1  -6   5 1166.49   23.39
  -1   6  -5 1246.60   25.09
  -1   6  -6  281.38   14.41
   1  -6   6  284.04   17.59
   1  -6   7  487.47   16.02
  -1   6  -7  550.36   18.84
  -1   6  -8 3598.27   39.53
   1  -6   8 3428.24   50.30
   1  -6   9  410.69   16.15
  -1   6  -9  440.99   13.61
   1  -6  10  790.30   22.21
  -1   6 -10  965.15   23.57
   1  -6  11  808.04   19.74
  -1   6 -11 1001.55   23.93
  -1   6 -12  298.48   17.90
   1  -6  12  269.09   20.50
  -1   5  -1  440.50   21.93
   1  -5   1  581.89   22.13
  -1   5  -2 1303.96   30.25
   1  -5   2 1211.24   27.68
   1  -5   3   76.53   16.45
  -1   5  -3   82.05   10.08
  -1   5  -4 1320.22   26.49
   1  -5   4 1280.40   28.00
   1  -5   5   14.40   10.83
  -1   5  -5   -5.24   11.45
   1  -5   6 1275.25   22.77
  -1   5  -6 1389.30   22.44
   1  -5   7 1922.25   26.55
  -1   5  -7 2139.26   27.69
   1  -5   8  674.83   15.50
  -1   5  -8  745.64   16.48
   1  -5   9  283.03   15.40
  -1   5  -9  320.05   16.11
   1  -5  10 1609.04   27.33
  -1   5 -10 1829.55   29.21
   1  -5  11 1478.52   27.17
  -1   5 -11 1699.18   28.43
   1  -5  12    3.54   15.92
  -1   5 -12    2.13   22.45
   1  -4   1  328.45   20.55
  -1   4  -1  393.84   21.41
  -1   4  -2 1301.31   30.32
   1  -4   2 1229.61   31.43
   1  -4   3 1125.55   25.75
  -1   4  -3 1203.57   27.35
   1  -4   4 1037.23   22.85
  -1   4  -4 1154.58   24.50
   1  -4   5  289.99   14.31
  -1   4  -5  345.59   12.43
   1  -4   6 3830.11   41.33
  -1   4  -6 4234.92   44.24
   1  -4   7 2254.65   29.21
  -1   4  -7 2347.98   30.17
   1  -4   8   26.43   10.18
  -1   4  -8   41.01   14.02
   1  -4   9  720.56   18.37
  -1   4  -9  779.98   19.02
   1  -4  10 1601.38   27.57
  -1   4 -10 1793.50   28.44
   1  -4  11  297.10   14.73
  -1   4 -11  292.08   19.32
   1  -4  12   66.84   16.61
  -1   4 -12   72.67   16.45
   1  -3   1  926.50   32.13
  -1   3  -1 1067.92   30.90
   1  -3   2 6095.98   80.19
  -1   3  -2 6586.04   87.28
   1  -3   3 2264.15   37.31
  -1   3  -3 2540.36   40.24
   1  -3   4 1913.89   30.80
  -1   3  -4 2074.90   30.96
   1  -3   5 2946.99   35.86
  -1   3  -5 3249.46   38.72
   1  -3   6 3319.26   37.09
  -1   3  -6 3460.27   36.91
   1  -3   7  677.24   17.81
  -1   3  -7  726.20   17.97
   1  -3   8  740.42   16.15
  -1   3  -8  749.97   16.25
   1  -3   9 3161.74   36.11
  -1   3  -9 3386.42   37.79
   1  -3  10 1854.57   29.59
  -1   3 -10 1905.95   26.59
   1  -3  11   11.21   15.50
  -1   3 -11   -5.49   21.70
   1  -3  12  405.49   19.35
  -1   3 -12  542.92   27.87
   1  -2   1 7377.44  101.49
  -1   2  -1 7229.21   96.70
   1  -2   2 4051.65   59.81
  -1   2  -2 4418.09   64.14
   1  -2   3 6549.56   76.03
  -1   2  -3 6747.21   78.70
   1  -2   4 3360.95   43.00
  -1   2  -4 3581.75   43.64
   1  -2   5 9065.03   81.10
  -1   2  -5 9474.25   85.04
   1  -2   6 1152.07   20.66
  -1   2  -6 1061.72   19.76
   1  -2   7  369.97   16.64
  -1   2  -7  274.57   15.38
   1  -2   8 1852.61   27.44
  -1   2  -8 2029.79   28.15
   1  -2   9 1002.78   18.54
  -1   2  -9 1054.64   21.28
   1  -2  10  483.73   20.61
  -1   2 -10  489.97   20.17
   1  -2  11  294.53   24.95
  -1   2 -11  386.72   24.21
   1  -2  12  829.78   26.37
  -1   2 -12 1043.74   33.43
   1  -1   1 1269.49   32.01
  -1   1  -1 1298.31   33.98
   1  -1   2  515.02   22.27
  -1   1  -2  517.71   21.33
   1  -1   3 3433.78   47.73
  -1   1  -3 3582.14   48.56
   1  -1   4 4990.52   56.06
  -1   1  -4 5079.60   56.87
   1  -1   5 6003.32   58.54
  -1   1  -5 6202.23   61.03
   1  -1   6  369.37   14.84
  -1   1  -6  375.88   12.06
   1  -1   7 3236.90   37.94
  -1   1  -7 3342.08   36.76
   1  -1   8 6436.43   63.45
  -1   1  -8 6541.90   65.26
   1  -1   9  447.12   20.57
  -1   1  -9  510.95   20.14
   1  -1  10  307.66   20.41
  -1   1 -10  306.77   19.72
   1  -1  11  219.98   18.82
  -1   1 -11  293.77   24.52
   1   0   0 1431.77   40.95
   1   0   0 1487.43   41.66
  -1   0   0 1452.79   40.48
  -1   0   0 1525.58   42.14
   1   0   1 7437.38  100.49
  -1   0  -1 7488.14  100.47
   1   0   2 2591.03   45.25
  -1   0  -2 2561.78   42.07
   1   0   3 4543.42   57.20
  -1   0  -3 4805.48   59.72
   1   0   4 5123.93   57.28
  -1   0  -4 5375.79   59.84
   1   0   5 1574.43   25.86
  -1   0  -5 1593.04   25.33
   1   0   6  594.22   17.06
  -1   0  -6  602.18   16.41
   1   0   7 2933.46   37.09
  -1   0  -7 3251.97   39.07
   1   0   8 1743.18   28.44
  -1   0  -8 1941.52   29.16
   1   0   9   36.92   13.34
  -1   0  -9   50.07   17.45
   1   0  10 1536.15   33.40
  -1   0 -10 1806.18   34.25
   1   0  11  312.68   31.19
  -1   0 -11  366.00   29.86
   1   1   1 3662.98   63.52
  -1  -1  -1 3706.45   60.47
   1   1   2 1984.52   38.39
  -1  -1  -2 2034.58   37.22
   1   1   3 9857.58  102.72
  -1  -1  -310816.14  115.94
   1   1   4 6462.98   67.98
  -1  -1  -4 7155.98   75.76
   1   1   5  211.14   14.37
  -1  -1  -5  244.79   10.94
   1   1   6 4303.08   48.87
  -1  -1  -6 4772.55   51.27
   1   1   7 2810.38   37.81
  -1  -1  -7 3097.37   38.34
   1   1   8  170.86   14.41
  -1  -1  -8  165.78   18.19
   1   1   9   18.49   19.18
  -1  -1  -9   22.06   12.96
   1   1  10  849.04   29.84
  -1  -1 -10  841.65   22.93
   1   2   1 1932.29   44.89
  -1  -2  -1 2024.57   41.69
   1   2   212694.11  136.98
  -1  -2  -213502.72  152.92
   1   2   3 1624.52   30.92
  -1  -2  -3 1726.40   30.98
   1   2   4  178.45   14.27
  -1  -2  -4  178.66   12.75
   1   2   5 1531.59   28.56
  -1  -2  -5 1632.21   27.59
   1   2   6 2804.50   39.05
  -1  -2  -6 3047.30   38.50
   1   2   7  534.27   19.84
  -1  -2  -7  576.45   18.15
   1   2   8  311.04   16.30
  -1  -2  -8  356.21   19.37
   1   2   9  648.94   29.10
  -1  -2  -9  680.20   21.47
   1   2  10  123.65   31.74
  -1  -2 -10  152.75   29.09
   1   3   0    0.04   18.37
   1   3   0    1.78   17.68
  -1  -3   0    2.22   15.36
   1   3   1 7062.85   98.17
  -1  -3  -1 8490.83  106.02
   1   3   217025.85  173.59
   1   3   3 1771.47   33.34
  -1  -3  -3 1953.62   34.09
   1   3   4 2586.12   40.06
  -1  -3  -4 2830.44   40.93
   1   3   5 4152.83   53.52
  -1  -3  -5 4850.56   56.22
   1   3   6  595.01   20.98
  -1  -3  -6  617.87   18.88
   1   3   7   -4.57   19.82
  -1  -3  -7   18.04   16.88
   1   3   8  219.84   26.13
  -1  -3  -8  240.50   23.04
   1   3   9  252.56   30.66
  -1  -3  -9  331.83   27.07
   1   4   0 3928.86   44.44
   1   4   1 1413.03   43.39
   1   4   1 1857.04   47.32
  -1  -4  -1 1957.47   47.78
   1   4   2 2135.22   44.69
  -1  -4  -2 2725.84   49.01
   1   4   3  330.85   20.10
  -1  -4  -3  406.23   21.25
   1   4   4 1969.60   38.11
  -1  -4  -4 2348.92   39.67
   1   4   5  859.05   25.36
  -1  -4  -5  941.83   23.46
   1   4   6    5.66   20.72
  -1  -4  -6   20.68   16.59
   1   4   7  746.98   28.55
  -1  -4  -7  796.92   24.67
   1   4   8  137.06   28.47
  -1  -4  -8  152.61   23.55
   1   5   0 8327.92   73.08
   1   5   1 4920.15  117.74
   1   5   2   88.66   19.61
   1   5   2   57.01   19.26
  -1  -5  -2  102.63   21.86
   1   5   3  290.04   23.27
  -1  -5  -3  383.54   21.87
   1   5   4 1046.32   30.61
  -1  -5  -4 1265.20   30.93
   1   5   5  718.59   29.10
  -1  -5  -5  796.07   28.70
   1   5   6    0.23   22.12
  -1  -5  -6   10.09   17.03
   1   5   7  157.48   30.04
  -1  -5  -7  179.93   28.26
   1   6   0 2083.19   28.55
   1   6   1  351.87   16.00
   1   6   2  335.74   44.36
   1   6   3 1413.20   43.13
   1   6   3 1225.34   41.93
  -1  -6  -3 1553.59   44.46
   1   6   4  613.58   33.68
  -1  -6  -4  744.73   31.07
   1   6   5   94.70   28.32
  -1  -6  -5  126.40   24.29
   1   6   6  155.26   31.05
  -1  -6  -6  179.58   29.82
   1   7   0 1394.38   25.58
   1   7   1   23.70    9.07
   1   7   2  616.74   16.47
   1   7   3  385.03   14.60
   1   7   4   75.69   39.85
   1   7   4   72.49   40.99
  -1  -7  -4   83.92   43.63
  -1  -7  -4   84.74   40.93
   1   7   5   38.72   43.27
   1   7   5   24.44   34.35
  -1  -7  -5   24.44   33.38
  -1  -7  -5   35.67   38.31
   1   8   0   21.85    9.01
   1   8   1  516.71   18.07
   1   8   2  522.20   16.61
   1   8   3   32.27   14.36
   1   8   4  112.07   19.33
   1   9   0   -8.51   13.19
   1   9   1  208.81   12.62
   1   9   2   57.30   13.78
   1  10   0  231.52   19.67
   1  10   1   64.31   18.65
   2 -13   6   -4.36   43.42
   2 -13   6   -1.52   42.92
  -2  13  -6   -1.73   38.41
   2 -12   5  230.03   30.62
   2 -12   5  292.66   37.25
  -2  12  -5  251.82   33.72
   2 -12   6   63.37   15.12
  -2  12  -6   85.03   26.05
  -2  12  -7  802.44   32.09
   2 -12   7  698.40   26.75
   2 -12   8  496.42   25.66
  -2  12  -8  574.39   29.88
   2 -12   9    8.25   15.05
  -2  12  -9    3.39   21.16
   2 -11   4 1031.68   37.69
   2 -11   4 1314.99   39.15
  -2  11  -4 1172.45   38.44
   2 -11   5   72.50   13.64
  -2  11  -5   63.87   25.59
  -2  11  -6 1357.00   34.39
   2 -11   6 1373.23   31.06
   2 -11   7  972.78   26.76
  -2  11  -7 1011.01   30.27
   2 -11   8  312.41   19.37
  -2  11  -8  313.90   26.32
   2 -11   9  165.03   22.93
  -2  11  -9  171.13   25.95
   2 -11  10  685.77   24.02
  -2  11 -10  841.10   34.30
   2 -10   2  440.75   40.19
   2 -10   2  465.58   40.54
   2 -10   3 1089.90   33.21
   2 -10   3 1279.48   36.14
  -2  10  -3 1163.97   34.17
   2 -10   4  218.17   15.76
  -2  10  -4  237.61   22.64
   2 -10   5  609.47   18.02
  -2  10  -5  704.18   26.13
   2 -10   6 3005.99   49.79
  -2  10  -6 3548.40   58.36
  -2  10  -7  667.84   24.05
   2 -10   7  595.71   18.66
   2 -10   8  437.86   20.09
  -2  10  -8  471.98   22.49
   2 -10   9  598.33   23.01
  -2  10  -9  695.21   26.69
   2 -10  10  561.80   26.92
  -2  10 -10  536.41   27.90
   2 -10  11   11.89   15.74
  -2  10 -11   25.52   29.70
   2  -9   1 2119.54   56.03
   2  -9   1 2175.26   56.31
   2  -9   2 3491.30   66.11
   2  -9   2 3797.70   60.06
  -2   9  -2 3300.79   55.78
   2  -9   3  693.43   21.40
  -2   9  -3  724.47   27.72
   2  -9   4  647.99   20.74
  -2   9  -4  745.13   23.72
   2  -9   5 2401.22   41.62
  -2   9  -5 2538.86   40.67
   2  -9   6 1524.70   29.29
  -2   9  -6 1634.27   30.60
  -2   9  -7  314.65   13.97
   2  -9   7  323.98   15.18
   2  -9   8 1296.21   29.41
  -2   9  -8 1297.25   28.59
   2  -9   9 1296.14   30.34
  -2   9  -9 1277.06   28.30
   2  -9  10    8.50   11.70
  -2   9 -10   17.36   23.35
   2  -9  11   47.01   21.56
  -2   9 -11   61.69   17.39
   2  -8   1 3239.95   54.38
   2  -8   1 3444.14   63.47
  -2   8  -1 2941.32   51.50
   2  -8   2 3285.08   47.33
  -2   8  -2 2915.75   46.78
   2  -8   3  143.62   14.52
  -2   8  -3  166.67   21.26
   2  -8   4 4311.27   62.10
  -2   8  -4 4958.52   58.56
   2  -8   5 2365.58   38.10
  -2   8  -5 2593.12   38.40
   2  -8   6    2.24   15.90
  -2   8  -6   -4.26   14.67
   2  -8   7  482.07   16.26
  -2   8  -7  531.64   18.56
   2  -8   8  740.90   22.97
  -2   8  -8  743.01   17.42
   2  -8   9  296.69   14.41
  -2   8  -9  361.94   20.63
   2  -8  10    7.29   15.60
  -2   8 -10  -12.35   13.39
   2  -8  11  214.62   19.29
  -2   8 -11  255.59   17.89
   2  -8  12    7.76   14.04
  -2   8 -12  -15.10   27.92
   2  -7   1 6155.86   69.76
   2  -7   1 6069.13   78.37
  -2   7  -1 5498.73   65.42
   2  -7   2   48.10   13.36
  -2   7  -2   48.48   13.40
   2  -7   3 1190.18   27.94
  -2   7  -3 1334.13   28.04
   2  -7   4 3157.93   46.50
  -2   7  -4 3336.80   42.55
   2  -7   5 3576.82   52.42
  -2   7  -5 3925.16   48.59
   2  -7   6   82.46   16.39
  -2   7  -6  112.37   15.48
   2  -7   7 1352.13   24.84
  -2   7  -7 1446.80   23.33
   2  -7   8   61.67   13.96
  -2   7  -8   40.92   10.74
   2  -7   9   54.84   17.71
  -2   7  -9   43.44   18.08
   2  -7  10   29.30   12.80
  -2   7 -10   28.40   13.12
   2  -7  11   69.81   16.20
  -2   7 -11   59.78   22.86
   2  -7  12   63.66   27.84
  -2   7 -12   42.77   19.61
   2  -6   1 3018.86   51.18
  -2   6  -1 2845.77   42.88
   2  -6   2 2304.61   42.06
  -2   6  -2 2718.74   38.90
   2  -6   3 7315.90   91.47
  -2   6  -3 7761.07   77.53
   2  -6   4 2103.26   32.83
  -2   6  -4 2184.15   32.72
   2  -6   5   31.34   11.31
  -2   6  -5   32.18    8.49
   2  -6   6  789.05   17.56
  -2   6  -6  885.04   21.10
   2  -6   7 1624.38   26.02
  -2   6  -7 1751.74   25.01
   2  -6   8  402.56   16.41
  -2   6  -8  424.01   13.50
   2  -6   9  356.96   14.32
  -2   6  -9  420.06   18.06
   2  -6  10  149.27   18.18
  -2   6 -10  149.94   18.43
   2  -6  11   27.46   15.86
  -2   6 -11   15.39   22.20
   2  -6  12   89.07   27.79
  -2   6 -12   61.27   27.68
   2  -5   1    6.79   17.40
  -2   5  -1    2.20   15.46
   2  -5   2 2300.11   45.34
  -2   5  -2 2575.76   37.14
   2  -5   3 7299.69   80.11
  -2   5  -3 7456.32   78.29
   2  -5   4  610.35   17.45
  -2   5  -4  634.05   17.95
   2  -5   5 1022.20   18.88
  -2   5  -5 1162.39   21.88
   2  -5   6  757.07   17.75
  -2   5  -6  834.98   18.39
   2  -5   7    3.45    9.79
  -2   5  -7    6.18   10.00
  -2   5  -8  316.45   15.98
   2  -5   8  281.25   15.65
   2  -5   9   54.57   10.20
  -2   5  -9   75.57   14.05
  -2   5 -10    3.40   12.28
   2  -5  10    7.59   12.55
   2  -5  11  227.09   23.28
  -2   5 -11  241.02   23.35
   2  -5  12  172.99   20.56
  -2   5 -12  222.33   20.22
   2  -4   1 2745.23   39.40
   2  -4   1 2728.00   40.39
  -2   4  -1 2712.63   38.83
   2  -4   2 5709.16   66.73
  -2   4  -2 5950.77   65.92
   2  -4   3 1248.73   24.16
  -2   4  -3 1236.36   24.34
   2  -4   4  546.96   14.82
  -2   4  -4  619.62   17.28
   2  -4   5 1136.13   21.13
  -2   4  -5 1258.92   22.15
   2  -4   6  996.33   19.31
  -2   4  -6 1071.90   18.07
   2  -4   7   64.14   13.93
  -2   4  -7   51.30   10.12
   2  -4   8  631.55   17.65
  -2   4  -8  675.71   17.73
   2  -4   9   42.40   12.39
  -2   4  -9   23.52    9.82
   2  -4  10  582.38   20.84
  -2   4 -10  599.72   20.88
   2  -4  11  177.85   23.15
  -2   4 -11  165.57   22.53
  -2   4 -12    5.28   27.61
   2  -4  12   27.48   20.11
   2  -3   1 8946.66   88.78
   2  -3   1 8433.58   88.47
  -2   3  -1 8223.35   82.22
   2  -3   2 5366.99   64.81
  -2   3  -2 5109.22   60.61
   2  -3   3  160.05   10.37
  -2   3  -3  189.20   10.61
   2  -3   4 1115.91   21.60
  -2   3  -4 1122.20   21.57
   2  -3   5  432.64   15.19
  -2   3  -5  432.88   12.82
   2  -3   6  656.19   16.64
  -2   3  -6  694.24   16.82
   2  -3   7  418.62   16.89
  -2   3  -7  469.96   16.63
   2  -3   8   53.37    9.94
  -2   3  -8   40.01   13.50
   2  -3   9  571.70   16.71
  -2   3  -9  679.63   16.61
   2  -3  10  778.79   18.57
  -2   3 -10  833.61   19.02
   2  -3  11   38.32   17.17
  -2   3 -11   98.97   22.72
   2  -2   1 3365.57   47.52
   2  -2   1 3131.63   45.45
  -2   2  -1 3199.07   45.64
   2  -2   2    7.27   12.26
  -2   2  -2    5.33   11.59
   2  -2   3  389.08   15.48
  -2   2  -3  361.08   12.92
   2  -2   4 2031.51   28.37
  -2   2  -4 2153.63   29.92
   2  -2   5  230.09   10.77
  -2   2  -5  241.30   12.86
   2  -2   6 1303.75   20.38
  -2   2  -6 1297.57   21.31
  -2   2  -7   28.92   13.53
   2  -2   7   23.18   14.39
   2  -2   8  768.69   19.64
  -2   2  -8  749.15   16.25
   2  -2   9  490.37   16.57
  -2   2  -9  490.78   19.90
   2  -2  10  132.71   14.29
  -2   2 -10  149.29   13.29
   2  -2  11  145.20   18.05
  -2   2 -11  206.08   23.96
  -2   1  -1  108.35   14.13
   2  -1   1   99.88   14.91
   2  -1   1  104.67   15.05
   2  -1   2 2743.76   39.43
  -2   1  -2 2921.61   41.05
  -2   1  -3  622.56   17.53
   2  -1   3  547.49   15.75
  -2   1  -4 3426.02   40.70
   2  -1   4 3293.88   40.74
  -2   1  -5  812.56   16.43
   2  -1   5  841.91   19.12
  -2   1  -6  125.30   10.61
   2  -1   6  144.68   15.35
  -2   1  -7   35.01   13.46
   2  -1   7   26.39   14.85
   2  -1   8  898.33   21.69
  -2   1  -8  949.64   20.63
   2  -1   9  800.81   23.55
  -2   1  -9  782.86   22.38
   2  -1  10   34.61   23.56
  -2   1 -10   26.46   22.19
   2  -1  11  470.79   31.54
  -2   1 -11  489.27   22.59
   2   0   0 2607.41   39.47
   2   0   0 2642.44   38.58
  -2   0   0 2787.77   39.23
  -2   0   0 2605.83   39.76
   2   0   1  720.37   21.91
   2   0   1  666.63   18.94
  -2   0  -1  712.91   21.44
   2   0   2 1253.52   25.56
  -2   0  -2 1150.08   24.51
   2   0   3  329.59   13.30
  -2   0  -3  336.69   14.91
   2   0   4 1152.54   23.06
  -2   0  -4 1233.37   22.68
   2   0   5 1118.97   22.07
  -2   0  -5 1233.86   21.70
   2   0   6  890.12   18.75
  -2   0  -6  969.23   20.69
   2   0   7 1382.10   23.17
  -2   0  -7 1495.15   25.01
   2   0   8  839.87   24.35
  -2   0  -8  850.62   19.16
   2   0   9    4.67   19.30
  -2   0  -9    4.84   17.31
   2   0  10  247.48   25.71
  -2   0 -10  277.60   23.96
   2   1   0  851.52   25.13
   2   1   0  898.11   25.39
  -2  -1   0  899.32   23.54
   2   1   1  340.11   17.35
   2   1   1  325.80   16.50
  -2  -1  -1  368.41   17.20
   2   1   2   62.37   12.84
  -2  -1  -2   84.77   12.45
   2   1   3 2808.26   39.01
  -2  -1  -3 2800.67   38.15
   2   1   4 1472.40   25.21
  -2  -1  -4 1457.68   24.08
   2   1   5  139.17   16.28
  -2  -1  -5  123.74   10.58
  -2  -1  -6  800.44   17.07
   2   1   6  704.04   17.90
   2   1   7 2114.25   33.86
  -2  -1  -7 2152.94   29.88
  -2  -1  -8  379.79   19.58
   2   1   8  371.87   21.59
  -2  -1  -9  367.77   23.88
   2   1   9  358.47   26.31
   2   2   0  217.64   16.81
   2   2   0  196.97   15.64
  -2  -2   0  223.36   19.16
   2   2   1   44.12   13.26
   2   2   1   50.20   12.71
  -2  -2  -1   69.55   13.34
   2   2   2   -2.46   12.48
  -2  -2  -2    2.06   11.45
   2   2   3 1335.92   27.01
  -2  -2  -3 1454.52   26.92
  -2  -2  -4   46.81   13.41
   2   2   4   35.59   15.60
  -2  -2  -5  508.56   17.73
   2   2   5  477.34   19.53
   2   2   6 1200.42   26.15
  -2  -2  -6 1348.84   24.94
   2   2   7  718.58   24.85
  -2  -2  -7  773.74   22.40
   2   2   8   10.24   24.21
  -2  -2  -8    0.88   15.19
   2   2   9  510.48   33.48
  -2  -2  -9  564.32   30.03
   2   3   0 1061.84   30.63
   2   3   0 1107.07   28.76
  -2  -3   0 1158.48   31.65
   2   3   1 3775.40   52.38
   2   3   1 3643.80   55.79
  -2  -3  -1 4217.56   54.51
   2   3   2  932.39   26.85
   2   3   2 1012.62   26.85
  -2  -3  -2 1090.83   27.48
   2   3   3  809.90   24.60
  -2  -3  -3  933.37   23.92
   2   3   4  560.82   21.52
  -2  -3  -4  623.13   19.99
   2   3   5 1611.40   32.06
  -2  -3  -5 1664.78   30.84
   2   3   6 1410.17   32.43
  -2  -3  -6 1472.13   30.39
   2   3   7   56.96   22.70
  -2  -3  -7   58.71   19.34
   2   3   8  136.08   26.78
  -2  -3  -8  178.34   23.15
  -2  -4   0   62.95   16.50
   2   4   0   85.74   15.09
   2   4   1 3096.93   56.43
   2   4   1 3295.86   51.16
  -2  -4  -1 3693.07   55.33
   2   4   2 1938.95   40.02
   2   4   2 2213.50   42.48
  -2  -4  -2 2372.64   43.44
   2   4   3  453.56   24.42
   2   4   3  488.80   20.40
  -2  -4  -3  548.33   21.15
   2   4   4 1714.06   36.81
  -2  -4  -4 2075.05   39.09
   2   4   5 1349.08   38.49
  -2  -4  -5 1631.03   35.31
   2   4   6  272.42   27.14
  -2  -4  -6  316.12   19.75
   2   4   7   84.17   26.63
  -2  -4  -7   98.54   22.57
   2   5   0  987.47   21.83
   2   5   1 1738.24   50.55
   2   5   1 1819.96   48.74
  -2  -5  -1 2013.07   50.18
   2   5   2 1667.25   44.40
   2   5   2 1860.14   42.61
  -2  -5  -2 2020.40   42.88
   2   5   3  715.37   30.00
   2   5   3  785.88   28.26
  -2  -5  -3  879.47   28.84
   2   5   4 1455.64   43.86
   2   5   4 1580.22   38.66
  -2  -5  -4 1758.71   43.08
   2   5   5  298.35   25.32
  -2  -5  -5  380.05   22.29
   2   5   6   29.54   27.80
  -2  -5  -6   49.62   22.90
   2   6   0 1727.21   27.19
   2   6   1   92.24   10.47
   2   6   2  126.28   34.50
   2   6   2  113.04   33.92
  -2  -6  -2  140.21   36.64
  -2  -6  -3 1375.28   45.49
   2   6   3 1163.05   43.44
   2   6   3 1131.09   47.17
  -2  -6  -4 1618.52   49.67
   2   6   4 1363.83   50.62
   2   6   4 1349.64   51.52
  -2  -6  -5   10.06   29.04
   2   6   5   12.75   29.38
   2   6   5   -5.59   28.86
   2   7   0 1789.92   28.56
   2   7   1   30.60    9.93
   2   7   2  551.67   16.06
   2   7   3  336.03   17.40
   2   8   0    9.51    9.57
   2   8   1  395.88   17.64
   2   8   2  644.91   20.15
   2   8   3  242.11   21.00
   2   9   0   15.91   17.72
   2   9   1  151.32   20.70
   3 -13   4   -3.37   47.50
   3 -13   4    0.41   42.16
  -3  13  -5   32.15   31.38
   3 -13   5   50.25   36.61
   3 -13   5   32.22   37.44
  -3  13  -6  118.90   39.22
   3 -13   6  122.96   20.49
  -3  13  -7   11.45   29.86
   3 -13   7    6.13   19.01
   3 -12   3   20.28   32.97
   3 -12   3   17.57   28.72
  -3  12  -4  141.13   31.33
   3 -12   4  138.66   29.62
   3 -12   4  171.71   30.48
  -3  12  -5   11.26   31.27
   3 -12   5    8.65   14.32
  -3  12  -6   41.44   30.44
   3 -12   6   32.59   10.80
   3 -12   7  229.52   21.35
  -3  12  -7  201.46   26.12
  -3  12  -8  237.46   26.49
   3 -12   8  151.22   23.01
  -3  12  -9  101.12   31.09
   3 -12   9   56.39   22.43
   3 -11   1  274.05   33.40
   3 -11   1  240.93   32.70
   3 -11   2   17.11   22.06
   3 -11   2   23.84   22.01
  -3  11  -3   40.01   19.46
   3 -11   3   49.35   21.57
   3 -11   3   47.51   22.65
  -3  11  -4  388.84   23.96
   3 -11   4  404.47   19.24
  -3  11  -5   53.51   20.34
   3 -11   5   64.10   14.08
  -3  11  -6  577.60   24.17
   3 -11   6  438.13   17.32
  -3  11  -7  656.51   25.05
   3 -11   7  612.63   23.30
  -3  11  -8  105.17   24.40
   3 -11   8   39.06   12.81
   3 -11   9  210.32   17.55
  -3  11  -9  253.42   26.28
  -3  11 -10  206.20   31.78
   3 -11  10  148.65   17.88
   3 -10   1  723.08   30.09
   3 -10   1  786.36   30.96
  -3  10  -2  417.56   20.06
   3 -10   2  507.65   21.81
   3 -10   2  458.32   20.27
  -3  10  -3  875.37   28.08
   3 -10   3  973.54   28.69
  -3  10  -4   60.71   19.48
   3 -10   4   46.50   13.36
  -3  10  -5  196.12   20.73
   3 -10   5  182.56   16.72
   3 -10   6  865.54   25.81
  -3  10  -6  973.61   26.68
  -3  10  -7  807.16   25.02
   3 -10   7  772.70   24.87
  -3  10  -8   10.96   19.41
   3 -10   8   12.29   11.99
  -3  10  -9 1110.62   31.00
   3 -10   9  858.58   26.92
  -3  10 -10  630.18   22.47
   3 -10  10  680.78   27.86
  -3   9  -1    2.95   14.37
   3  -9   1    7.31   14.27
   3  -9   1   -0.48   13.79
  -3   9  -2  299.57   18.83
   3  -9   2  292.50   17.49
   3  -9   2  304.48   18.78
   3  -9   3 2203.08   41.91
  -3   9  -3 2432.99   37.18
  -3   9  -4    0.77   15.17
   3  -9   4    0.76   14.23
  -3   9  -5 2339.88   34.50
   3  -9   5 2178.34   41.59
   3  -9   6 1910.90   35.36
  -3   9  -6 2061.49   32.36
  -3   9  -7   13.05   18.20
   3  -9   7   44.39   15.93
  -3   9  -8  284.89   19.91
   3  -9   8  235.76   14.25
   3  -9   9 1289.95   30.82
  -3   9  -9 1459.78   29.30
  -3   9 -10 1079.73   30.72
   3  -9  10  949.29   29.02
  -3   9 -11  122.76   29.18
   3  -9  11  106.53   20.94
  -3   8  -1 1619.23   30.59
   3  -8   1 1769.11   31.60
   3  -8   1 1805.06   34.31
  -3   8  -2  139.99   17.41
   3  -8   2  143.37   15.95
  -3   8  -3   68.50   15.71
   3  -8   3   47.87   15.09
  -3   8  -4 1163.75   24.50
   3  -8   4 1091.98   28.16
  -3   8  -5 5172.60   55.66
   3  -8   5 4625.68   66.75
  -3   8  -6 1854.09   29.54
   3  -8   6 1761.16   28.53
  -3   8  -7  391.72   14.18
   3  -8   7  368.74   13.52
  -3   8  -8 4890.93   55.12
   3  -8   8 4100.63   45.06
  -3   8  -9 1221.26   22.61
   3  -8   9 1182.40   25.19
  -3   8 -10   21.47   15.95
   3  -8  10  -22.95   22.59
  -3   8 -11  294.80   24.63
   3  -8  11  278.32   18.39
  -3   7  -1 4762.73   50.25
   3  -7   1 5260.58   89.39
  -3   7  -2 1060.63   22.65
   3  -7   2  913.96   28.22
  -3   7  -3 2013.34   29.07
   3  -7   3 1839.37   37.27
  -3   7  -4 4241.69   46.96
   3  -7   4 4087.86   48.82
  -3   7  -5 1286.74   24.68
   3  -7   5 1350.11   25.06
  -3   7  -6   11.09   10.13
   3  -7   6   39.96   10.34
  -3   7  -7 1515.41   23.31
   3  -7   7 1472.44   24.93
  -3   7  -8 3535.83   38.92
   3  -7   8 3157.80   35.28
  -3   7  -9  282.62   13.99
   3  -7   9  229.11   14.07
  -3   7 -10  875.55   24.92
   3  -7  10  660.56   19.80
  -3   7 -11  819.74   27.11
   3  -7  11  701.30   26.64
  -3   6  -1 1202.78   23.76
   3  -6   1 1062.67   36.45
  -3   6  -2   13.01   11.79
   3  -6   2    5.99   11.51
   3  -6   2    8.63   11.40
  -3   6  -3 7097.97   64.79
   3  -6   3 7371.67   67.40
   3  -6   3 7053.41   69.95
  -3   6  -4 7678.40   73.91
   3  -6   4 7422.80   72.89
   3  -6   5  572.43   18.18
  -3   6  -5  560.56   15.36
  -3   6  -6 3475.72   40.07
   3  -6   6 3178.69   35.67
   3  -6   7 2779.86   32.05
  -3   6  -7 3091.88   34.39
   3  -6   8  722.40   18.73
  -3   6  -8  797.09   19.21
   3  -6   9   47.18   12.26
  -3   6  -9   29.56   17.56
  -3   6 -10  903.10   23.40
   3  -6  10  746.21   18.24
   3  -6  11  501.42   19.32
  -3   6 -11  563.40   19.34
  -3   5  -1  398.65   16.54
   3  -5   1  445.76   16.58
   3  -5   1  434.42   16.80
  -3   5  -2 6908.52   60.98
   3  -5   2 7527.25   65.43
   3  -5   2 7443.20   70.68
  -3   5  -3 5488.53   55.36
   3  -5   3 5353.85   55.28
  -3   5  -4 2211.24   28.78
   3  -5   4 2081.56   27.96
  -3   5  -5  226.39   12.65
   3  -5   5  210.70   10.32
  -3   5  -6 6229.75   58.93
   3  -5   6 5544.85   52.46
  -3   5  -7 3045.94   34.85
   3  -5   7 2675.49   30.63
  -3   5  -8   95.37   14.06
   3  -5   8   88.59   10.28
  -3   5  -9  655.71   16.86
   3  -5   9  635.91   20.77
  -3   5 -10  364.06   15.33
   3  -5  10  392.10   21.75
  -3   5 -11  144.15   23.38
   3  -5  11  164.06   23.40
  -3   4  -1 4110.68   41.92
   3  -4   1 4221.45   42.98
   3  -4   1 4073.61   42.27
  -3   4  -216364.29  130.74
   3  -4   216237.38  138.41
   3  -4   217702.27  142.45
  -3   4  -3 9277.09   84.76
   3  -4   3 9150.10   85.19
  -3   4  -4  713.62   15.26
   3  -4   4  662.22   14.76
  -3   4  -5 4601.63   45.64
   3  -4   5 4304.25   44.65
   3  -4   6 2665.41   32.05
  -3   4  -6 2797.96   33.10
   3  -4   7  894.73   17.20
  -3   4  -7  947.31   17.45
   3  -4   8   81.62   10.29
  -3   4  -8  112.86   10.01
  -3   4  -9 1063.93   19.89
   3  -4   9 1001.47   23.45
   3  -4  10  220.52   16.88
  -3   4 -10  307.14   22.56
   3  -4  11   25.61   20.06
  -3   4 -11    6.75   19.12
  -3   3  -1 3108.13   36.56
   3  -3   1 2978.40   35.89
   3  -3   1 2999.35   35.89
  -3   3  -2 6256.36   62.12
   3  -3   2 6625.27   65.66
   3  -3   2 6239.56   63.21
  -3   3  -3  595.20   16.50
   3  -3   3  593.31   16.58
  -3   3  -4 2786.64   32.38
   3  -3   4 2675.19   31.83
  -3   3  -5 4915.85   48.39
   3  -3   5 4839.47   48.23
  -3   3  -6 1029.51   18.02
   3  -3   6 1000.21   20.93
  -3   3  -7  250.28   14.73
   3  -3   7  231.49   15.09
  -3   3  -8 1082.69   23.35
   3  -3   8 1079.79   22.33
  -3   3  -9  495.32   20.04
   3  -3   9  449.25   20.67
  -3   3 -10   -6.44   15.37
   3  -3  10    3.22   23.13
  -3   3 -11   59.91   19.55
   3  -3  11   24.11   29.17
  -3   2  -116786.55  126.80
   3  -2   116868.71  126.95
   3  -2   117489.46  133.29
  -3   2  -2 2530.39   33.77
   3  -2   2 2546.52   33.24
   3  -2   2 2507.46   32.41
  -3   2  -3  252.66   13.04
   3  -2   3  222.98   13.13
  -3   2  -4 4183.68   43.85
   3  -2   4 3897.75   41.59
  -3   2  -5 3205.17   36.27
   3  -2   5 3156.79   36.00
  -3   2  -6  185.79   14.07
   3  -2   6  151.92   11.30
  -3   2  -7  570.68   16.84
   3  -2   7  530.21   17.33
  -3   2  -8  638.88   16.38
   3  -2   8  650.89   21.83
  -3   2  -9    8.29   17.43
   3  -2   9   27.53   18.80
  -3   2 -10   88.45   16.26
   3  -2  10   75.17   24.21
  -3   1  -1 5374.18   53.02
   3  -1   1 4987.30   51.11
   3  -1   1 5311.30   53.42
  -3   1  -2   40.85   11.28
   3  -1   2   41.85   11.76
   3  -1   2   43.98   11.84
  -3   1  -3 4388.45   46.68
   3  -1   3 4203.51   45.21
  -3   1  -4 3862.64   43.28
   3  -1   4 3731.44   40.41
  -3   1  -5  311.17   15.45
   3  -1   5  300.07   16.65
  -3   1  -6  748.53   18.57
   3  -1   6  734.86   19.47
  -3   1  -7  599.26   17.40
   3  -1   7  551.12   18.73
  -3   1  -8  108.46   17.02
   3  -1   8  110.99   19.22
  -3   1  -9   -0.99   15.08
   3  -1   9   11.82   16.49
  -3   1 -10  107.30   19.97
   3  -1  10   72.25   30.08
  -3   0   018182.41  113.11
  -3   0   016594.20   85.84
   3   0   016547.38   85.87
   3   0   016944.70  106.05
  -3   0  -1 1315.81   22.96
   3   0   1 1233.79   22.72
   3   0   1 1198.53   21.93
  -3   0  -2 1320.15   24.01
   3   0   2 1257.95   23.45
   3   0   2 1360.17   23.75
  -3   0  -3 2278.80   31.54
   3   0   3 2009.75   27.75
  -3   0  -4 2483.01   32.61
   3   0   4 2527.47   34.10
  -3   0  -5   58.00   13.42
   3   0   5   57.26   11.09
  -3   0  -6 1160.90   22.38
   3   0   6 1076.42   23.66
  -3   0  -7   41.90   16.54
   3   0   7   35.30   18.87
  -3   0  -8   99.67   17.66
   3   0   8  115.84   19.79
  -3   0  -9   88.20   22.00
   3   0   9  101.27   24.80
  -3  -1   0 2555.66   33.38
   3   1   0 2412.62   31.72
   3   1   0 2370.92   32.56
  -3  -1  -1 2822.76   36.71
   3   1   1 2602.40   35.44
   3   1   1 2474.91   33.47
  -3  -1  -2 5872.03   61.03
   3   1   2 5562.44   59.60
   3   1   2 5478.68   55.19
  -3  -1  -3 2085.78   31.27
   3   1   3 1881.95   28.41
  -3  -1  -4  761.12   19.90
   3   1   4  670.99   20.87
  -3  -1  -5  681.90   18.77
   3   1   5  616.46   20.33
   3   1   6   37.08   19.05
  -3  -1  -6   66.22   16.53
  -3  -1  -7   49.64   16.99
   3   1   7   45.44   14.00
  -3  -1  -8  196.56   22.17
   3   1   8  161.75   25.01
  -3  -1  -9   -6.08   26.93
   3   1   9   -2.24   30.08
  -3  -2   0  205.05   14.88
   3   2   0  188.35   15.02
   3   2   0  174.10   14.61
  -3  -2  -1 1078.10   24.12
   3   2   1  977.76   22.59
   3   2   1 1012.62   23.49
  -3  -2  -2 2104.99   32.67
   3   2   2 1998.24   32.09
   3   2   2 1915.92   31.28
  -3  -2  -3   16.67   14.07
   3   2   3   10.76   14.38
   3   2   3    8.47   15.17
  -3  -2  -4  315.94   16.47
   3   2   4  292.65   17.71
  -3  -2  -5    1.81   13.10
   3   2   5    3.28   14.99
  -3  -2  -6  349.73   19.16
   3   2   6  287.66   21.65
  -3  -2  -7  260.95   22.69
   3   2   7  203.05   25.44
  -3  -2  -8    5.60   26.18
   3   2   8   25.83   29.47
  -3  -3   0 1680.79   31.13
   3   3   0 1687.67   30.60
   3   3   0 1617.66   30.82
  -3  -3  -1 2379.76   36.77
   3   3   1 2171.87   35.71
   3   3   1 2183.97   36.56
  -3  -3  -2  215.69   17.23
   3   3   2  197.31   17.54
   3   3   2  186.80   17.39
  -3  -3  -3  163.29   15.89
   3   3   3  131.14   16.50
   3   3   3  135.90   15.87
  -3  -3  -4   93.24   17.27
   3   3   4   61.71   15.52
   3   3   4   84.30   14.62
  -3  -3  -5  104.71   18.09
   3   3   5   65.26   19.79
  -3  -3  -6  145.29   22.49
   3   3   6  106.77   24.65
  -3  -3  -7   40.97   22.53
   3   3   7   31.18   24.96
  -3  -4   0  356.24   20.18
   3   4   0  378.19   13.79
  -3  -4  -1   82.17   19.35
   3   4   1  106.52   19.69
   3   4   1  102.07   16.60
  -3  -4  -2   49.79   15.09
   3   4   2   31.69   15.61
   3   4   2   44.27   15.30
  -3  -4  -3  197.87   18.02
   3   4   3  190.48   19.39
   3   4   3  182.57   20.37
  -3  -4  -4   21.60   17.23
   3   4   4   22.25   19.53
   3   4   4   14.86   18.23
  -3  -4  -5  432.34   25.72
   3   4   5  340.79   31.05
   3   4   5  365.17   26.07
  -3  -4  -6   44.57   23.51
   3   4   6   49.03   23.90
   3   4   6   36.32   25.46
  -3  -5   0  314.31   23.58
   3   5   0  315.87   16.49
  -3  -5  -1  196.57   20.50
   3   5   1  204.35   11.86
  -3  -5  -2   -2.52   21.25
   3   5   2    3.91   22.35
   3   5   2    3.24   23.88
  -3  -5  -3    4.00   17.71
   3   5   3   -6.66   24.92
   3   5   3   15.84   22.29
  -3  -5  -4   38.44   27.88
   3   5   4   33.63   31.82
   3   5   4   38.06   28.53
  -3  -5  -5   86.61   24.65
   3   5   5   60.29   32.87
   3   5   5   66.37   30.53
   3   6   0    7.36   14.07
   3   6   1  216.71   11.97
  -3  -6  -2   27.03   31.16
   3   6   2   26.86   14.21
  -3  -6  -3  446.53   34.88
   3   6   3  390.92   43.37
   3   6   3  388.54   39.52
  -3  -6  -4  211.64   42.34
   3   6   4  158.02   49.21
   3   6   4  186.01   37.54
   3   7   0   17.07   13.78
   3   7   1   34.54   14.41
   3   7   2   27.93   18.46
   3   7   3  227.35   16.76
   3   8   0   93.22   19.24
   3   8   1   56.10   13.88
   4 -13   2    6.09   44.65
   4 -13   2    6.94   41.75
   4 -13   3  492.80   41.96
   4 -13   3  551.21   42.44
  -4  13  -4  443.66   35.37
   4 -13   4  418.84   40.32
   4 -13   4  527.24   41.90
  -4  13  -5   21.17   31.51
   4 -13   5   28.67   30.44
   4 -13   5   17.86   29.26
  -4  13  -6    7.07   30.46
   4 -13   6    9.68   18.63
   4 -12   1  149.11   29.92
   4 -12   1  172.55   30.63
   4 -12   2   84.48   29.74
   4 -12   2   71.58   29.05
  -4  12  -3  840.73   32.86
   4 -12   3  806.46   36.13
   4 -12   3  902.81   37.63
  -4  12  -4  614.19   30.80
   4 -12   4  586.17   27.98
   4 -12   4  723.81   30.87
   4 -12   5   45.65   15.22
  -4  12  -5   47.69   25.83
  -4  12  -6  514.92   29.07
   4 -12   6  469.07   24.88
  -4  12  -7   19.51   24.99
   4 -12   7    3.02   20.03
  -4  12  -8   11.58   30.27
   4 -12   8   -0.41   14.69
   4 -11   1   67.61   18.69
   4 -11   1   58.56   21.50
  -4  11  -2  653.73   29.64
   4 -11   2  759.48   29.46
   4 -11   2  720.41   28.61
  -4  11  -3  800.38   31.24
   4 -11   3  909.66   27.42
   4 -11   3  728.88   25.55
   4 -11   4   23.28   13.87
  -4  11  -4   19.73   20.42
  -4  11  -5  302.09   21.90
   4 -11   5  238.33   17.92
  -4  11  -6  747.62   25.90
   4 -11   6  568.76   23.67
  -4  11  -7   17.58   23.96
   4 -11   7   -1.07   16.21
  -4  11  -8  358.73   26.75
   4 -11   8  297.48   18.45
  -4  11  -9  100.69   30.62
   4 -11   9   82.85   16.10
  -4  10  -1  709.18   25.22
   4 -10   1  764.84   25.10
   4 -10   1  776.14   28.17
  -4  10  -2  969.18   31.39
   4 -10   2 1112.41   28.41
   4 -10   2  955.44   26.68
  -4  10  -3  143.74   20.48
   4 -10   3  121.17   17.97
  -4  10  -4  539.98   23.17
   4 -10   4  472.40   20.86
   4 -10   5   41.30   15.41
  -4  10  -5   48.69   19.02
  -4  10  -6   -8.44   19.22
   4 -10   6   15.18   15.72
  -4  10  -7   62.00   14.14
   4 -10   7   62.56   12.08
  -4  10  -8  126.81   23.96
   4 -10   8   93.60   12.43
   4 -10   9   51.74   15.03
  -4  10  -9   91.72   24.58
  -4  10 -10  268.62   22.43
   4 -10  10  239.64   22.27
  -4   9  -1 1582.30   29.48
   4  -9   1 1828.75   30.93
   4  -9   1 1764.10   30.34
  -4   9  -2   58.49   15.59
   4  -9   2   26.17   16.09
  -4   9  -3    1.25   15.04
   4  -9   3    0.32   14.13
  -4   9  -4  236.90   17.18
   4  -9   4  222.94   18.20
  -4   9  -5  278.30   16.93
   4  -9   5  251.70   17.98
  -4   9  -6  434.45   21.07
   4  -9   6  444.29   21.20
   4  -9   6  434.14   20.90
  -4   9  -7   40.40   18.55
   4  -9   7   44.09   13.36
  -4   9  -8  266.32   14.79
   4  -9   8  244.44   20.19
  -4   9  -9  290.51   18.03
   4  -9   9  247.06   24.53
  -4   9 -10   62.23   23.98
   4  -9  10   61.23   17.60
  -4   8  -1 2260.51   32.52
   4  -8   1 2278.82   31.80
   4  -8   1 2429.64   33.70
  -4   8  -2  950.79   22.82
   4  -8   2  838.32   30.86
  -4   8  -3 1076.65   22.97
   4  -8   3  987.86   28.78
  -4   8  -4  220.17   15.97
   4  -8   4  200.32   15.98
   4  -8   4  220.66   16.11
  -4   8  -5  158.78   15.55
   4  -8   5  179.43   15.55
   4  -8   5  141.55   15.39
  -4   8  -6  333.89   13.49
   4  -8   6  319.98   16.45
  -4   8  -7   20.67   17.67
   4  -8   7    6.24   18.09
  -4   8  -8  343.13   20.05
   4  -8   8  311.49   14.92
  -4   8  -9  961.79   22.23
   4  -8   9  916.04   27.77
  -4   8 -10   14.30   16.54
   4  -8  10   16.48   23.26
  -4   7  -1   28.93   15.20
   4  -7   1   23.13   18.84
  -4   7  -2  117.16   15.56
   4  -7   2  141.23   15.59
   4  -7   2  123.46   15.61
  -4   7  -3 2116.23   29.29
   4  -7   3 2314.87   30.28
   4  -7   3 2100.22   30.06
  -4   7  -4  756.43   19.75
   4  -7   4  755.04   19.89
   4  -7   4  652.01   16.27
  -4   7  -5 1910.93   28.16
   4  -7   5 1806.56   27.49
  -4   7  -6   19.82   13.78
   4  -7   6   19.52   14.02
  -4   7  -7  900.83   20.06
   4  -7   7  752.41   16.09
  -4   7  -8  968.65   23.38
   4  -7   8  951.47   23.26
  -4   7  -9  280.32   19.29
   4  -7   9  217.43   14.18
  -4   7 -10   35.32   15.75
   4  -7  10   16.14   22.55
  -4   6  -1  344.87   12.53
   4  -6   1  378.04   12.55
   4  -6   1  355.99   12.37
  -4   6  -2  257.85   13.80
   4  -6   2  270.60   13.96
   4  -6   2  261.44   13.75
  -4   6  -3  142.51   12.37
   4  -6   3  158.05   12.60
   4  -6   3  154.19   12.58
  -4   6  -4  682.19   18.70
   4  -6   4  696.49   19.05
   4  -6   4  613.81   15.60
  -4   6  -5 1021.71   18.41
   4  -6   5 1013.40   20.86
  -4   6  -6   48.19   13.70
   4  -6   6   45.32   13.59
  -4   6  -7 2033.29   26.26
   4  -6   7 1861.73   26.99
  -4   6  -8 1931.99   29.34
   4  -6   8 1629.47   27.80
  -4   6  -9    9.41   17.66
   4  -6   9   -6.59   17.65
  -4   6 -10  791.59   26.97
   4  -6  10  734.81   20.48
  -4   5  -1 1850.45   25.27
   4  -5   1 1871.73   25.02
   4  -5   1 1924.82   25.55
  -4   5  -2   39.63   11.32
   4  -5   2   57.43   11.26
   4  -5   2   38.51   11.56
  -4   5  -3 2471.00   28.63
   4  -5   3 2597.37   29.61
   4  -5   3 2562.17   29.19
  -4   5  -4  160.16   13.62
   4  -5   4  154.98   15.02
  -4   5  -5  109.49   14.46
   4  -5   5   95.02   14.59
  -4   5  -6 1452.75   23.65
   4  -5   6 1366.01   22.94
  -4   5  -7 1914.58   27.11
   4  -5   7 1720.43   25.92
  -4   5  -8  580.07   16.44
   4  -5   8  583.34   20.39
  -4   5  -9  643.98   21.49
   4  -5   9  551.90   21.26
  -4   5 -10 1914.61   34.24
   4  -5  10 1600.89   32.41
  -4   4  -1  346.94   14.37
   4  -4   1  352.39   12.01
   4  -4   1  372.53   14.45
  -4   4  -2  862.38   16.54
   4  -4   2  913.40   18.57
   4  -4   2  930.06   16.85
  -4   4  -3 3827.08   38.35
   4  -4   3 3959.27   39.79
   4  -4   3 3914.66   39.12
  -4   4  -4 1051.45   17.46
   4  -4   4 1027.75   19.06
  -4   4  -5 1832.70   26.07
   4  -4   5 1734.02   25.63
  -4   4  -6 4363.36   44.94
   4  -4   6 4246.07   44.55
  -4   4  -7  465.61   13.25
   4  -4   7  409.92   16.14
  -4   4  -8  314.40   14.10
   4  -4   8  356.03   18.96
  -4   4  -9  560.77   24.55
   4  -4   9  548.39   24.47
  -4   4 -10  886.93   27.48
   4  -4  10  811.99   29.83
  -4   3  -1 2385.04   27.42
   4  -3   1 2537.60   29.27
   4  -3   1 2407.65   27.66
  -4   3  -2 5540.70   48.73
   4  -3   2 5821.31   51.15
   4  -3   2 5578.35   49.46
  -4   3  -3  214.48   12.49
   4  -3   3  210.04   12.67
   4  -3   3  215.47   12.82
  -4   3  -4 1311.46   22.35
   4  -3   4 1266.19   22.31
  -4   3  -5 3318.35   35.10
   4  -3   5 3218.36   34.85
  -4   3  -6 3247.66   37.81
   4  -3   6 3103.79   36.12
  -4   3  -7    5.63   16.42
   4  -3   7   15.64   12.23
  -4   3  -8 1821.78   29.44
   4  -3   8 1713.77   28.47
  -4   3  -9 1234.31   29.12
   4  -3   9 1136.35   29.43
  -4   3 -10  126.80   26.79
   4  -3  10  103.03   21.04
  -4   2  -1 5445.27   47.04
   4  -2   1 5138.97   44.51
   4  -2   1 5461.12   47.49
  -4   2  -2 7022.59   59.34
   4  -2   2 6537.78   56.35
   4  -2   2 7159.76   60.86
  -4   2  -3   14.80   10.86
   4  -2   3    5.99   10.92
   4  -2   3   79.99   11.74
  -4   2  -4 5176.94   49.70
   4  -2   4 5020.30   48.38
  -4   2  -5 3892.51   43.22
   4  -2   5 3694.31   39.28
  -4   2  -6   54.01   13.13
   4  -2   6   63.36   14.06
  -4   2  -7  398.73   18.77
   4  -2   7  372.62   19.98
  -4   2  -8 1469.66   28.03
   4  -2   8 1493.32   24.49
  -4   2  -9  591.71   25.35
   4  -2   9  532.49   20.85
  -4   1  -1 1214.15   21.83
   4  -1   1 1136.90   21.24
   4  -1   1 1228.45   21.92
  -4   1  -2   17.25    8.17
   4  -1   2   14.82   11.04
   4  -1   2   10.13    8.22
  -4   1  -3 3341.06   37.54
   4  -1   3 3132.80   36.43
   4  -1   3 3185.21   35.36
  -4   1  -4 7225.35   70.17
   4  -1   4 7037.33   63.30
  -4   1  -5  833.24   17.10
   4  -1   5  795.91   17.20
  -4   1  -6  401.54   14.59
   4  -1   6  396.38   19.10
  -4   1  -7 1587.34   25.92
   4  -1   7 1671.63   29.94
  -4   1  -8  875.04   26.28
   4  -1   8  703.98   21.75
  -4   1  -9   -3.72   26.45
   4  -1   9   21.03   20.73
  -4   0   0 7257.90   52.99
   4   0   0 6960.20   52.13
   4   0   0 7092.62   55.09
  -4   0  -1 2132.05   27.61
   4   0   1 2034.12   27.96
   4   0   1 2186.74   29.40
  -4   0  -2 1603.48   25.44
   4   0   2 1589.74   25.55
   4   0   2 1530.73   22.68
  -4   0  -3 3109.16   36.74
   4   0   3 2954.25   36.15
   4   0   3 3035.92   36.59
  -4   0  -4  893.15   18.77
   4   0   4  866.41   18.26
   4   0   4  929.76   21.88
  -4   0  -5   93.64   10.48
   4   0   5  100.91   15.18
  -4   0  -6  938.92   23.57
   4   0   6  892.88   24.96
  -4   0  -7  916.79   25.77
   4   0   7  866.70   25.36
  -4   0  -8   58.47   15.84
   4   0   8   54.30   25.00
  -4  -1   0 2264.66   28.45
   4   1   0 2190.59   28.34
   4   1   0 2168.68   29.72
  -4  -1  -1  270.57   14.89
   4   1   1  251.04   14.74
   4   1   1  236.93   14.17
  -4  -1  -2 4161.80   45.94
   4   1   2 3974.67   45.00
   4   1   2 3752.39   39.65
  -4  -1  -3 4498.93   51.97
   4   1   3 4357.68   51.18
   4   1   3 4219.43   46.65
  -4  -1  -4 1137.52   24.19
   4   1   4 1123.23   24.19
   4   1   4 1114.60   24.04
  -4  -1  -5  567.08   17.35
   4   1   5  526.35   22.35
   4   1   5  548.22   16.94
  -4  -1  -6 1533.02   30.31
   4   1   6 1467.94   31.20
   4   1   7  342.65   26.78
  -4  -1  -7  379.02   24.14
   4   2   0  351.89   18.81
   4   2   0  317.62   18.24
  -4  -2   0  346.51   18.32
   4   2   1 1920.77   31.00
   4   2   1 1972.48   30.85
  -4  -2  -1 2117.86   32.09
   4   2   2 2563.61   35.60
   4   2   2 2444.65   33.59
  -4  -2  -2 2660.09   37.33
   4   2   3  755.40   21.75
   4   2   3  671.90   21.64
  -4  -2  -3  795.38   21.86
   4   2   4  132.34   14.65
   4   2   4  127.89   19.00
  -4  -2  -4  127.47   18.95
   4   2   5  601.01   24.52
   4   2   5  674.27   23.82
  -4  -2  -5  693.31   23.88
   4   2   6  698.80   29.89
   4   2   6  723.28   22.91
  -4  -2  -6  803.79   29.05
   4   2   7   27.16   30.00
   4   2   7   22.90   27.48
  -4  -2  -7   23.96   27.60
   4   3   0 1035.95   20.85
  -4  -3   0  861.10   23.82
   4   3   1 4327.54   50.81
   4   3   1 4612.72   52.83
  -4  -3  -1 4798.26   53.63
   4   3   2 2399.36   39.83
   4   3   2 2420.41   39.21
  -4  -3  -2 2759.39   40.76
   4   3   3    2.45   18.83
   4   3   3    5.03   18.14
  -4  -3  -3    9.71   18.16
   4   3   4  561.17   24.59
   4   3   4  610.37   24.25
  -4  -3  -4  637.37   24.05
   4   3   5  526.72   28.66
   4   3   5  623.28   28.29
  -4  -3  -5  639.01   28.41
   4   3   6   70.29   28.99
   4   3   6   84.21   29.74
  -4  -3  -6   68.21   28.91
   4   4   0  886.51   19.87
  -4  -4   0  841.10   24.83
   4   4   1 1266.01   31.18
   4   4   1 1262.87   30.20
  -4  -4  -1 1337.82   31.55
   4   4   2  201.19   20.59
   4   4   2  207.20   20.24
  -4  -4  -2  203.06   23.54
   4   4   3  472.31   27.79
   4   4   3  509.55   27.73
  -4  -4  -3  545.06   23.89
   4   4   4  586.07   35.10
   4   4   4  669.95   29.98
  -4  -4  -4  729.87   30.64
   4   4   5   54.77   35.70
   4   4   5   16.09   29.85
  -4  -4  -5   41.35   28.87
   4   5   0 3133.67   34.62
  -4  -5   0 3320.37   60.66
   4   5   1  763.34   16.67
  -4  -5  -1  792.98   31.85
   4   5   2   21.16    9.50
  -4  -5  -2   10.30   22.52
   4   5   3  278.88   32.38
   4   5   3  276.43   32.69
  -4  -5  -3  313.92   26.65
   4   5   4   46.55   29.71
   4   5   4   47.87   30.94
  -4  -5  -4   77.08   35.32
   4   6   0  263.98   15.81
   4   6   1   12.63   10.14
   4   6   2   82.95   18.74
  -4  -6  -2  105.63   38.60
   4   6   3  137.37   14.71
   4   7   0  111.83   19.14
   4   7   1   22.37   18.93
   5 -13   2  126.70   31.85
   5 -13   2  115.98   35.70
   5 -13   3  312.99   33.38
   5 -13   3  294.21   36.40
  -5  13  -3  228.11   41.29
   5 -13   4 1140.06   40.70
   5 -13   4  955.35   36.85
  -5  13  -4 1110.97   39.99
   5 -13   5  190.89   26.79
  -5  13  -5  242.76   32.26
   5 -12   1  194.51   26.19
   5 -12   1  192.90   24.53
   5 -12   2  343.04   28.14
   5 -12   2  324.59   30.05
  -5  12  -2  344.38   28.21
   5 -12   3  761.52   31.40
   5 -12   3  694.84   28.85
  -5  12  -3  737.89   31.25
   5 -12   4  487.47   31.56
  -5  12  -4  466.12   28.90
   5 -12   5   16.23   19.23
  -5  12  -5   32.20   25.43
   5 -12   6  280.50   18.63
  -5  12  -6  366.87   27.94
   5 -12   7  733.39   31.17
  -5  12  -7  976.25   37.07
   5 -11   1   30.51   19.66
   5 -11   1   25.51   18.16
  -5  11  -1   30.51   20.34
  -5  11  -2 1833.84   35.62
   5 -11   2 1977.65   36.18
   5 -11   2 1736.95   34.45
   5 -11   3 2021.11   62.13
  -5  11  -3 2201.58   37.07
   5 -11   4  132.70   16.99
  -5  11  -4  133.34   15.57
   5 -11   5  325.86   17.66
  -5  11  -5  496.19   23.41
   5 -11   6  550.21   21.11
  -5  11  -6  778.20   29.28
   5 -11   7  387.78   24.25
  -5  11  -7  517.19   21.19
   5 -11   8   71.92   15.41
  -5  11  -8  116.65   28.80
  -5  10  -1  469.41   23.42
   5 -10   1  511.53   22.95
   5 -10   1  491.65   21.49
  -5  10  -2 2036.24   34.33
   5 -10   2 1985.19   33.44
   5 -10   2 2224.05   35.64
   5 -10   3 1544.25   40.05
  -5  10  -3 1680.29   31.16
   5 -10   4   79.53   15.67
  -5  10  -4   85.29   19.75
   5 -10   5 2100.87   46.98
  -5  10  -5 2593.08   34.59
  -5  10  -6 1343.93   28.84
   5 -10   6 1431.13   29.45
   5 -10   6 1271.24   28.46
  -5  10  -7    0.68   23.92
   5 -10   7  -10.59   24.07
   5 -10   7    4.13   23.60
  -5  10  -8  251.72   25.68
   5 -10   8  204.89   25.61
   5 -10   8  253.04   25.93
  -5  10  -9  370.11   31.50
   5 -10   9  406.96   31.20
   5 -10   9  310.24   31.54
  -5   9  -1 3271.85   38.64
   5  -9   1 3169.95   37.96
   5  -9   1 3344.00   39.52
   5  -9   2 1489.47   42.27
  -5   9  -2 1555.22   26.56
   5  -9   3   94.58   15.58
  -5   9  -3  106.02   11.87
  -5   9  -4 1075.61   22.70
   5  -9   4 1118.18   24.59
   5  -9   4  926.76   18.94
  -5   9  -5 1622.16   29.52
   5  -9   5 1709.79   29.65
   5  -9   5 1665.47   29.68
  -5   9  -6 1030.86   20.92
   5  -9   6 1059.59   21.53
   5  -9   6  976.54   24.97
  -5   9  -7  251.25   20.14
   5  -9   7  253.15   20.35
   5  -9   7  234.76   15.19
  -5   9  -8  972.35   23.17
   5  -9   8  940.96   28.00
   5  -9   8  925.21   23.41
  -5   9  -9   66.47   24.17
   5  -9   9   22.84   24.54
   5  -8   1 3294.84   72.67
  -5   8  -1 3743.07   39.32
  -5   8  -2  710.23   19.73
   5  -8   2  748.35   20.21
   5  -8   2  731.86   20.05
  -5   8  -3  635.71   15.84
   5  -8   3  607.09   15.68
   5  -8   3  667.82   16.07
  -5   8  -4 2683.31   31.10
   5  -8   4 2847.00   32.03
   5  -8   4 2680.98   30.81
  -5   8  -5  785.02   17.07
   5  -8   5  839.74   20.44
   5  -8   5  815.72   20.02
  -5   8  -6   18.88   18.34
   5  -8   6   16.68   18.24
   5  -8   6   24.11   12.78
  -5   8  -7  260.61   19.76
   5  -8   7  249.43   14.53
   5  -8   7  292.91   19.70
  -5   8  -8  499.24   25.13
   5  -8   8  453.66   18.87
  -5   8  -9   26.66   16.10
   5  -8   9    6.20   23.46
  -5   7  -1 2729.90   31.64
   5  -7   1 2740.68   32.28
   5  -7   1 2844.77   31.67
  -5   7  -2  627.57   18.57
   5  -7   2  656.78   18.96
   5  -7   2  623.97   18.90
  -5   7  -3 1222.88   22.64
   5  -7   3 1342.31   20.73
   5  -7   3 1433.63   23.20
  -5   7  -4 2006.65   27.55
   5  -7   4 2113.92   28.35
   5  -7   4 1946.24   24.79
  -5   7  -5  319.40   16.36
   5  -7   5  328.70   12.95
   5  -7   5  337.08   12.81
  -5   7  -6 1078.00   23.89
   5  -7   6 1158.42   24.55
   5  -7   6 1090.49   23.82
  -5   7  -7  174.35   13.73
   5  -7   7  148.54   13.16
  -5   7  -8   72.15   13.23
   5  -7   8   45.65   18.21
  -5   7  -9   32.98   16.03
   5  -7   9   17.69   23.00
  -5   6  -1   -5.53   14.11
   5  -6   1   -0.84   14.30
   5  -6   1   10.69   10.27
  -5   6  -2 4821.22   41.10
   5  -6   2 5221.98   42.49
   5  -6   2 4966.76   42.12
  -5   6  -3 4128.59   38.54
   5  -6   3 4325.59   39.72
   5  -6   3 4022.30   37.47
  -5   6  -4  172.35   15.49
   5  -6   4  216.82   15.37
   5  -6   4  196.17   15.31
  -5   6  -5  142.91   10.91
   5  -6   5  141.52   11.03
   5  -6   5  152.94   14.49
  -5   6  -6  194.65   11.42
   5  -6   6  191.20   11.38
   5  -6   6  186.56   16.56
  -5   6  -7   82.58   17.39
   5  -6   7   76.18   12.62
  -5   6  -8   60.09   18.04
   5  -6   8   57.07   18.17
  -5   6  -9   62.05   22.41
   5  -6   9   57.98   16.32
  -5   5  -1  147.72   12.30
   5  -5   1  147.07   11.99
   5  -5   1  154.07    9.43
  -5   5  -2 2350.79   27.87
   5  -5   2 2269.05   25.77
   5  -5   2 2357.51   28.06
  -5   5  -3 2155.22   27.02
   5  -5   3 2204.36   27.55
   5  -5   3 2146.35   27.00
  -5   5  -4  637.15   18.09
   5  -5   4  627.15   14.93
   5  -5   4  626.62   17.86
  -5   5  -5  911.90   16.79
   5  -5   5  917.50   17.18
   5  -5   5  914.94   19.63
  -5   5  -6  135.12   15.73
   5  -5   6   91.69   15.90
  -5   5  -7  224.42   18.18
   5  -5   7  248.67   13.79
  -5   5  -8   77.98   15.75
   5  -5   8   84.30   15.98
  -5   5  -9   -4.91   22.26
   5  -5   9    2.57   16.32
  -5   4  -1 2499.86   27.09
   5  -4   1 2602.35   27.55
   5  -4   1 2600.30   28.68
  -5   4  -2  122.32   14.64
   5  -4   2  139.41   14.49
   5  -4   2  136.44   14.70
  -5   4  -3   69.45   14.09
   5  -4   3   75.12   14.82
   5  -4   3   90.25   14.17
  -5   4  -4  148.29   10.67
   5  -4   4  160.60   14.57
   5  -4   4  121.70   14.86
  -5   4  -5  480.58   16.24
   5  -4   5  459.18   16.73
   5  -4   5  433.80   16.75
  -5   4  -6  148.06   12.81
   5  -4   6  148.36   17.95
  -5   4  -7  478.21   19.35
   5  -4   7  391.14   19.84
  -5   4  -8   10.34   21.21
   5  -4   8   32.96   22.11
  -5   4  -9  555.51   22.08
   5  -4   9  531.28   28.38
  -5   3  -1 1213.85   20.16
   5  -3   1 1208.92   20.06
   5  -3   1 1241.50   20.37
  -5   3  -2   21.08   14.05
   5  -3   2    7.75   14.03
   5  -3   2   -2.23   13.90
  -5   3  -3  879.20   19.50
   5  -3   3  808.95   16.36
   5  -3   3  852.25   19.45
  -5   3  -4  241.90   11.53
   5  -3   4  216.52   15.21
   5  -3   4  232.85   15.64
  -5   3  -5  154.54   10.65
   5  -3   5  129.58   10.99
   5  -3   5  138.45   10.92
  -5   3  -6  167.64   17.31
   5  -3   6  133.88   18.17
  -5   3  -7  106.10   12.50
   5  -3   7   61.69   18.69
  -5   3  -8   66.40   22.19
   5  -3   8   62.47   23.84
  -5   3  -9  407.41   21.27
   5  -3   9  378.00   30.42
   5  -2   1   14.02    8.19
   5  -2   1   28.71    7.86
  -5   2  -1   12.48   11.17
   5  -2   2    8.07    9.99
   5  -2   2    8.30    9.64
  -5   2  -2    7.92    9.92
   5  -2   3  157.98   15.19
   5  -2   3  159.76   11.56
  -5   2  -3  162.83   15.09
   5  -2   4  110.12   10.87
   5  -2   4  121.47   15.04
  -5   2  -4  116.21   10.93
   5  -2   5  544.63   14.37
   5  -2   5  553.62   17.87
  -5   2  -5  492.54   14.01
   5  -2   6  421.03   19.08
   5  -2   6  360.45   15.62
  -5   2  -6  344.75   19.05
   5  -2   7  233.70   22.25
  -5   2  -7  246.19   22.38
   5  -2   8  380.71   26.31
  -5   2  -8  421.00   24.70
   5  -1   1 1296.48   20.82
   5  -1   1 1329.00   23.13
  -5   1  -1 1320.36   20.96
   5  -1   2  705.79   16.21
   5  -1   2  613.76   18.68
  -5   1  -2  615.79   15.88
   5  -1   3   66.43   11.03
   5  -1   3   87.53   11.09
  -5   1  -3   78.91   10.78
   5  -1   4 1103.69   22.81
   5  -1   4 1134.00   22.53
  -5   1  -4 1143.85   23.06
   5  -1   5  880.88   23.31
   5  -1   5  880.41   24.00
  -5   1  -5  924.22   23.51
   5  -1   6   10.78   13.64
   5  -1   6   -5.92   17.67
  -5   1  -6   20.74   17.32
   5  -1   7  367.92   19.07
   5  -1   7  334.21   23.75
  -5   1  -7  392.25   23.75
   5  -1   8  923.04   35.11
   5  -1   8  948.97   32.34
  -5   1  -8  959.65   32.12
   5   0   0   23.15   14.95
   5   0   0   33.11   14.51
  -5   0   0   16.29   14.75
   5   0   1  189.02   16.32
   5   0   1  150.83   15.78
  -5   0  -1  167.73   16.17
   5   0   2  421.43   17.95
   5   0   2  412.73   18.08
  -5   0  -2  438.93   18.06
   5   0   3 1141.52   21.00
   5   0   3 1148.25   23.53
  -5   0  -3 1223.25   24.30
   5   0   4 1318.54   27.42
   5   0   4 1223.73   26.78
  -5   0  -4 1326.38   27.31
   5   0   5   13.94   17.66
   5   0   5    0.84   19.19
  -5   0  -5    7.90   17.76
   5   0   6  475.57   26.80
   5   0   6  481.73   19.16
  -5   0  -6  516.39   19.66
   5   0   7  716.22   29.82
   5   0   7  728.50   32.00
  -5   0  -7  714.44   24.43
   5   1   0 1033.18   22.22
   5   1   0  991.51   19.77
  -5  -1   0 1003.19   19.81
   5   1   1   33.94   15.28
   5   1   1   38.07   15.10
  -5  -1  -1   43.63   15.13
   5   1   2  518.77   18.90
   5   1   2  498.36   15.87
  -5  -1  -2  560.56   19.26
   5   1   3  964.80   22.08
   5   1   3  971.77   25.75
  -5  -1  -3 1015.17   22.21
   5   1   4  646.27   23.22
   5   1   4  626.10   23.73
  -5  -1  -4  731.07   23.84
   5   1   5  121.95   24.78
   5   1   5  115.52   22.87
  -5  -1  -5  101.39   16.87
   5   1   6  983.87   31.73
   5   1   6  906.13   30.49
  -5  -1  -6  987.53   30.52
  -5  -2   0  489.27   18.98
   5   2   0  547.73   14.36
   5   2   1  223.94   16.93
   5   2   1  220.83   17.38
  -5  -2  -1  232.38   16.86
   5   2   2 1404.49   29.42
   5   2   2 1432.77   29.84
  -5  -2  -2 1460.50   29.87
   5   2   3  262.71   20.60
   5   2   3  254.43   21.71
  -5  -2  -3  287.90   15.53
   5   2   4  110.90   23.07
   5   2   4  138.17   21.98
  -5  -2  -4  107.50   21.89
   5   2   5  527.39   29.07
   5   2   5  540.28   28.01
  -5  -2  -5  584.23   28.52
  -5  -3   0   42.71   15.60
   5   3   0   64.13   10.02
   5   3   1 1118.37   28.51
   5   3   1 1048.22   27.39
  -5  -3  -1 1167.44   31.45
   5   3   2  911.76   26.76
   5   3   2  961.35   27.61
  -5  -3  -2  984.45   27.05
   5   3   3   55.80   24.67
   5   3   3   55.32   23.43
  -5  -3  -3   53.57   22.94
   5   3   4  128.98   25.22
   5   3   4   91.71   24.93
  -5  -3  -4  126.41   24.15
  -5  -4   0  758.55   29.40
   5   4   0  715.48   15.77
  -5  -4  -1  674.41   25.36
   5   4   1  693.39   15.96
   5   4   2   72.42   29.55
   5   4   2   77.15   28.88
  -5  -4  -2   59.29   22.78
   5   4   3  112.53   24.42
   5   4   3   81.49   24.86
  -5  -4  -3  111.03   23.98
   5   5   0  609.09   15.79
  -5  -5  -1  562.20   36.29
   5   5   1  477.60   15.23
  -5  -5  -2    2.35   29.55
   5   5   2   -0.21   12.68
   5   6   0  269.87   20.16
   5   6   1  -15.45   18.19
   6 -12   1  341.38   29.30
   6 -12   1  359.61   31.32
  -6  12  -1  343.07   28.82
   6 -12   2   42.94   26.77
   6 -12   2   44.26   24.35
  -6  12  -2   56.33   27.10
   6 -12   3  399.19   28.57
   6 -12   3  401.53   26.28
  -6  12  -3  350.36   28.31
  -6  12  -4  285.64   27.09
   6 -12   4  225.32   27.52
  -6  12  -5    8.27   21.49
   6 -12   5    7.59   22.95
  -6  12  -6   51.79   22.19
   6 -12   6   37.14   18.95
   6 -11   1   40.18   25.60
   6 -11   1    7.95   23.39
  -6  11  -1   36.30   25.71
   6 -11   2  -26.27   25.09
   6 -11   2    3.04   23.49
  -6  11  -2  -19.44   25.29
  -6  11  -3  633.10   28.27
   6 -11   3  526.98   31.24
  -6  11  -4  485.71   20.83
   6 -11   4  382.03   22.22
  -6  11  -5   99.74   25.23
   6 -11   5   72.98   17.27
  -6  11  -6  883.32   30.64
   6 -11   6  673.90   27.70
   6 -11   7  660.95   34.21
   6 -11   7  543.23   33.30
  -6  11  -7  711.92   34.02
   6 -10   1   31.36   14.32
   6 -10   1   28.84   13.80
  -6  10  -1   28.03   14.47
  -6  10  -2 1415.30   28.64
   6 -10   2 1510.35   46.77
   6 -10   2 1276.82   49.48
  -6  10  -3  346.13   21.41
   6 -10   3  305.05   22.21
   6 -10   4    1.94   13.59
   6 -10   4    1.15   19.34
  -6  10  -4   -0.60   13.84
   6 -10   5  625.75   25.63
   6 -10   5  630.26   19.00
  -6  10  -5  578.38   18.94
   6 -10   6 1562.90   28.37
   6 -10   6 1406.69   26.85
  -6  10  -6 1517.41   27.95
   6 -10   7  459.74   26.76
   6 -10   7  328.81   26.50
  -6  10  -7  379.56   26.96
   6 -10   8  276.18   22.75
   6 -10   8  279.07   31.87
  -6  10  -8  233.84   31.82
  -6   9  -1  894.20   24.62
   6  -9   1  773.83   41.60
   6  -9   1  921.03   43.78
   6  -9   2 3351.39   38.88
   6  -9   2 3385.38   39.00
  -6   9  -2 3075.68   37.12
   6  -9   3  347.56   15.90
   6  -9   3  377.16   20.78
  -6   9  -3  377.04   15.74
   6  -9   4 1578.83   28.26
   6  -9   4 1604.41   28.84
  -6   9  -4 1520.32   28.41
   6  -9   5 2396.10   31.35
   6  -9   5 2305.46   32.94
  -6   9  -5 2317.66   30.75
   6  -9   6  364.52   23.61
   6  -9   6  302.60   23.35
  -6   9  -6  319.45   23.78
   6  -9   7   47.44   24.57
   6  -9   7   51.40   24.43
  -6   9  -7   71.50   24.32
   6  -9   8  412.69   31.39
   6  -9   8  409.92   31.82
  -6   9  -8  411.99   31.73
   6  -8   1 1209.62   22.35
   6  -8   1 1185.18   22.55
  -6   8  -1 1174.07   22.35
   6  -8   2  637.25   15.25
   6  -8   2  647.95   18.55
  -6   8  -2  583.91   15.07
   6  -8   3   63.29   10.49
   6  -8   3   72.13   16.90
  -6   8  -3   61.12   10.61
   6  -8   4 3538.35   37.08
   6  -8   4 3539.21   37.70
  -6   8  -4 3442.74   36.45
   6  -8   5 2560.40   34.34
   6  -8   5 2346.21   28.12
  -6   8  -5 2462.04   33.69
   6  -8   6   26.70   13.37
   6  -8   6   22.98   19.27
  -6   8  -6   23.22   19.13
   6  -8   7 1196.40   24.44
   6  -8   7 1018.02   22.98
  -6   8  -7 1185.45   29.38
   6  -8   8  819.30   21.89
   6  -8   8  830.93   22.31
  -6   8  -8  829.46   22.49
   6  -7   1 2855.53   31.77
   6  -7   1 2865.73   30.16
  -6   7  -1 2740.10   31.01
   6  -7   2  109.12   14.59
   6  -7   2  100.98   14.95
  -6   7  -2   98.70   10.49
   6  -7   3 1497.95   23.24
   6  -7   3 1470.05   23.42
  -6   7  -3 1441.98   23.29
   6  -7   4 2416.17   28.59
   6  -7   4 2388.86   29.56
  -6   7  -4 2328.14   28.03
   6  -7   5  700.49   17.79
   6  -7   5  682.67   21.78
  -6   7  -5  682.40   17.35
   6  -7   6  156.61   14.04
   6  -7   6  141.14   13.89
  -6   7  -6  161.74   13.86
   6  -7   7 2088.56   33.51
   6  -7   7 1801.85   27.26
  -6   7  -7 1911.28   32.75
   6  -7   8  940.04   22.67
   6  -7   8  929.13   22.31
  -6   7  -8  888.74   22.81
   6  -6   1  471.95   16.72
   6  -6   1  435.30   13.58
  -6   6  -1  428.21   16.38
   6  -6   2 1272.06   19.23
   6  -6   2 1288.90   22.16
  -6   6  -2 1294.33   19.26
   6  -6   3 3820.84   35.87
   6  -6   3 3783.60   36.58
  -6   6  -3 3825.39   34.89
   6  -6   4 2116.33   27.04
   6  -6   4 2009.16   25.74
  -6   6  -4 2079.11   26.71
   6  -6   5   26.61   17.53
   6  -6   5   38.37   12.70
  -6   6  -5   25.38   12.64
   6  -6   6 1354.85   21.66
   6  -6   6 1251.04   25.11
  -6   6  -6 1379.32   21.90
   6  -6   7  826.78   21.12
   6  -6   7  791.07   26.27
  -6   6  -7  921.46   21.26
   6  -6   8   57.97   24.16
   6  -6   8  122.34   24.31
  -6   6  -8   95.42   23.56
   6  -5   1  435.32   16.52
   6  -5   1  435.79   16.90
  -6   5  -1  465.50   16.57
   6  -5   2 4140.37   38.62
   6  -5   2 4368.39   37.84
  -6   5  -2 4163.68   38.41
   6  -5   3 1900.94   25.51
   6  -5   3 1856.65   25.06
  -6   5  -3 2000.93   25.92
   6  -5   4   89.19   14.58
   6  -5   4  105.74   14.22
  -6   5  -4   95.71   14.20
   6  -5   5  324.54   19.33
   6  -5   5  359.58   19.13
  -6   5  -5  316.21   19.32
   6  -5   6 2338.55   28.30
   6  -5   6 2344.60   32.37
  -6   5  -6 2392.93   28.90
   6  -5   7  206.23   23.76
   6  -5   7  203.14   16.83
  -6   5  -7  226.96   17.27
   6  -5   8   63.67   20.15
   6  -5   8  105.23   24.97
  -6   5  -8   46.62   25.32
   6  -4   1 4857.70   43.84
   6  -4   1 4791.01   43.07
  -6   4  -1 4767.58   43.02
   6  -4   2 7111.64   55.74
   6  -4   2 6761.84   52.79
  -6   4  -2 6950.19   53.57
   6  -4   3 1403.87   22.91
   6  -4   3 1314.19   22.53
  -6   4  -3 1360.53   22.78
   6  -4   4 1531.99   23.59
   6  -4   4 1511.76   23.54
  -6   4  -4 1529.76   23.52
   6  -4   5 1589.27   27.15
   6  -4   5 1605.32   26.69
  -6   4  -5 1676.52   26.87
   6  -4   6  275.84   14.96
   6  -4   6  290.94   20.00
  -6   4  -6  357.68   14.91
   6  -4   7   59.88   22.59
   6  -4   7   26.98   23.74
  -6   4  -7   41.35   22.38
   6  -4   8  181.01   30.25
   6  -4   8  215.25   28.39
  -6   4  -8  224.08   28.45
   6  -3   1 3031.95   33.24
   6  -3   1 3187.50   33.67
  -6   3  -1 3136.29   33.98
   6  -3   2 2069.86   24.84
   6  -3   2 2030.54   24.86
  -6   3  -2 2166.82   25.60
   6  -3   3    5.37   14.08
   6  -3   3   -8.14   14.34
  -6   3  -3   30.91   14.11
   6  -3   4 3305.80   38.22
   6  -3   4 3337.88   38.77
  -6   3  -4 3422.73   38.98
   6  -3   5  842.46   18.86
   6  -3   5  799.11   22.76
  -6   3  -5  845.86   18.79
   6  -3   6   65.45   16.04
   6  -3   6   66.78   21.45
  -6   3  -6   67.37   16.09
   6  -3   7  127.07   24.31
   6  -3   7  128.14   23.54
  -6   3  -7  121.78   23.19
  -6   2  -1 3352.17   35.31
   6  -2   1 3183.74   34.79
   6  -2   1 3155.96   33.94
  -6   2  -2   11.12   13.96
   6  -2   2    2.35   14.47
   6  -2   2   -6.36   14.23
  -6   2  -3  294.86   16.21
   6  -2   3  270.71   16.11
   6  -2   3  284.26   16.48
  -6   2  -4  335.72   15.47
   6  -2   4  321.79   19.54
   6  -2   4  386.26   20.26
  -6   2  -5  681.09   22.81
   6  -2   5  677.17   22.53
   6  -2   5  621.39   23.32
  -6   2  -6  116.48   23.03
   6  -2   6   94.24   23.05
   6  -2   6   98.21   24.31
  -6   2  -7   94.37   20.27
   6  -2   7  137.88   30.03
   6  -2   7  107.67   20.34
  -6   1  -1  412.89   13.99
   6  -1   1  377.77   13.81
   6  -1   1  368.26   13.26
  -6   1  -2  344.15   13.73
   6  -1   2  345.31   13.03
   6  -1   2  324.54   13.29
  -6   1  -3 1189.03   22.34
   6  -1   3 1237.43   25.86
   6  -1   3 1162.71   25.71
  -6   1  -4  145.64   19.11
   6  -1   4  121.41   19.08
   6  -1   4  163.38   19.89
  -6   1  -5   -1.70   16.01
   6  -1   5    7.46   16.20
   6  -1   5   18.96   23.93
  -6   1  -6    8.17   23.17
   6  -1   6    4.89   25.27
   6  -1   6   13.34   23.37
  -6   0   0 1452.70   24.54
   6   0   0 1274.91   22.97
   6   0   0 1418.55   24.67
  -6   0  -1   97.41   11.41
   6   0   1   72.94   15.43
   6   0   1   83.98   14.96
  -6   0  -2  242.80   19.84
   6   0   2  227.99   14.88
   6   0   2  262.55   19.91
  -6   0  -3  342.88   20.98
   6   0   3  351.47   15.90
   6   0   3  362.35   21.66
  -6   0  -4   21.91   21.13
   6   0   4   13.79   20.20
   6   0   4   17.06   13.73
  -6   0  -5   56.14   23.65
   6   0   5   34.06   23.67
   6   0   5   60.42   25.26
   6   0   6  -12.25   20.51
  -6  -1   0    7.74   10.37
   6   1   0   -9.19   13.97
  -6  -1  -1  852.00   24.45
   6   1   1  839.58   24.06
   6   1   1  773.63   19.63
  -6  -1  -2  471.34   22.53
   6   1   2  428.96   17.07
   6   1   2  473.64   22.80
  -6  -1  -3    1.72   19.07
   6   1   3   -5.66   19.00
   6   1   3   -3.30   14.39
  -6  -1  -4    8.69   23.84
   6   1   4   22.71   23.84
   6   1   4   12.97   25.57
   6   1   5   55.30   22.44
   6   1   5   67.30   20.91
  -6  -1  -5   76.31   29.47
   6   2   0   65.21   10.04
  -6  -2   0   70.26   19.26
   6   2   1  122.46   20.83
   6   2   1  136.13   19.93
  -6  -2  -1  146.17   19.73
   6   2   2  182.81   20.66
   6   2   2  192.44   22.16
  -6  -2  -2  204.38   24.38
   6   2   3  145.57   24.56
   6   2   3  153.79   26.42
  -6  -2  -3  130.96   24.55
   6   2   4   69.57   31.94
   6   2   4   66.91   29.61
  -6  -2  -4   67.42   29.54
   6   3   0  490.91   16.77
  -6  -3   0  510.26   23.15
   6   3   1   14.05    9.80
  -6  -3  -1   14.88   23.24
   6   3   2    5.23   23.75
   6   3   2   -6.42   25.79
  -6  -3  -2    7.68   22.88
   6   3   3   10.60   28.61
   6   3   3   37.39   30.59
  -6  -3  -3   30.82   27.89
   6   4   0   27.72   14.51
  -6  -4   0   26.77   24.75
   6   4   1   25.30   18.05
  -6  -4  -1   32.35   30.23
   6   5   0  -17.78   18.28
   7 -12   1   29.73   32.84
   7 -12   1   13.38   29.82
  -7  12  -1    6.49   32.76
   7 -12   2  293.96   33.89
   7 -12   2  336.06   32.25
  -7  12  -2  350.31   33.53
   7 -12   3  713.66   35.37
   7 -12   3  725.55   34.43
  -7  12  -3  665.84   34.87
   7 -11   1  537.34   28.93
   7 -11   1  508.17   27.64
  -7  11  -1  496.01   28.86
   7 -11   2   56.83   24.94
   7 -11   2   52.18   18.03
  -7  11  -2   50.45   25.44
   7 -11   3   60.58   23.13
  -7  11  -3   86.41   18.31
   7 -11   4    0.27   16.93
  -7  11  -4    6.06   24.84
   7 -11   5  314.57   31.77
   7 -11   5  305.79   31.86
  -7  11  -5  245.10   31.90
   7 -10   1 1120.34   30.80
   7 -10   1 1046.72   29.79
  -7  10  -1  941.63   30.02
   7 -10   2   80.07   12.42
  -7  10  -2  144.17   23.97
   7 -10   3  377.34   25.13
   7 -10   3  329.65   25.61
  -7  10  -3  362.58   25.17
   7 -10   4   36.64   23.88
   7 -10   4    3.13   17.56
  -7  10  -4   14.33   24.03
   7 -10   5    4.16   24.55
   7 -10   5   32.71   24.90
  -7  10  -5   -2.95   25.11
   7 -10   6   -9.73   30.43
   7 -10   6   20.40   21.51
  -7  10  -6  -20.01   21.74
   7  -9   1  315.39   21.88
  -7   9  -1  288.60   20.52
   7  -9   2   12.12   18.63
   7  -9   2    8.84   19.18
  -7   9  -2   -5.60   18.91
   7  -9   3  272.99   20.19
   7  -9   3  305.81   20.78
  -7   9  -3  276.01   20.28
   7  -9   4  209.18   17.72
   7  -9   4  219.76   24.12
  -7   9  -4  205.48   17.95
   7  -9   5  311.56   25.61
   7  -9   5  335.96   19.18
  -7   9  -5  332.62   19.13
   7  -9   6  464.79   20.19
   7  -9   6  351.85   26.73
  -7   9  -6  400.22   19.78
   7  -9   7   47.35   29.67
   7  -9   7   29.31   29.75
  -7   9  -7   13.98   30.13
   7  -8   1  244.60   15.67
  -7   8  -1  191.56   18.98
   7  -8   2  563.37   16.76
   7  -8   2  544.44   16.54
  -7   8  -2  513.28   16.24
   7  -8   3    3.35   12.64
   7  -8   3    3.32   18.39
  -7   8  -3    5.17   12.89
   7  -8   4  156.47   19.71
   7  -8   4  143.30   19.78
  -7   8  -4  146.42   19.53
   7  -8   5  378.58   18.64
   7  -8   5  427.32   25.57
  -7   8  -5  438.05   25.32
   7  -8   6  257.71   25.02
   7  -8   6  151.78   24.80
  -7   8  -6  182.89   25.06
   7  -8   7  122.73   21.34
   7  -8   7  131.81   21.13
  -7   8  -7  123.96   21.00
   7  -7   1  349.71   18.98
   7  -7   1  344.19   18.91
  -7   7  -1  356.91   18.83
   7  -7   2  809.58   17.83
   7  -7   2  786.49   17.69
  -7   7  -2  803.01   17.35
   7  -7   3  181.83   18.70
   7  -7   3  181.24   14.10
  -7   7  -3  199.73   18.98
   7  -7   4 1608.12   27.06
   7  -7   4 1745.98   27.80
  -7   7  -4 1652.02   27.47
   7  -7   5  337.51   18.16
   7  -7   5  316.05   18.27
  -7   7  -5  334.89   18.27
   7  -7   6  195.13   24.35
   7  -7   6  180.34   24.58
  -7   7  -6  162.17   24.61
   7  -7   7  606.96   31.43
   7  -7   7  637.31   31.15
  -7   7  -7  639.06   31.41
   7  -6   1  160.26   14.38
   7  -6   1  168.55   11.19
  -7   6  -1  168.67   14.68
   7  -6   2  126.84   17.69
   7  -6   2   68.22   12.27
  -7   6  -2   95.84   17.27
   7  -6   3  542.94   20.51
   7  -6   3  569.62   16.37
  -7   6  -3  630.26   21.07
   7  -6   4 1897.69   24.78
   7  -6   4 2077.65   29.05
  -7   6  -4 2086.07   29.36
   7  -6   5    2.42   20.89
   7  -6   5  -15.02   21.10
  -7   6  -5   -0.45   20.70
   7  -6   6 1036.56   22.28
   7  -6   6  955.45   22.65
  -7   6  -6 1038.55   22.62
   7  -6   7 1095.24   26.23
   7  -6   7 1053.14   33.59
  -7   6  -7 1103.67   26.02
   7  -5   1   29.66   13.45
   7  -5   1   24.02    9.73
  -7   5  -1   14.33   13.73
   7  -5   2 1514.07   26.29
   7  -5   2 1625.63   26.05
  -7   5  -2 1545.63   22.44
   7  -5   3 1060.54   23.36
   7  -5   3 1033.18   23.39
  -7   5  -3 1099.75   23.35
   7  -5   4    0.76   18.02
   7  -5   4   11.02   12.85
  -7   5  -4   27.56   12.82
   7  -5   5  263.03   23.60
   7  -5   5  288.90   23.83
  -7   5  -5  258.14   23.95
   7  -5   6 1059.73   22.97
   7  -5   6  950.63   29.32
  -7   5  -6 1056.39   23.34
   7  -4   1  316.26   15.76
   7  -4   1  320.58   12.24
  -7   4  -1  268.93   15.25
   7  -4   2 1823.51   27.68
   7  -4   2 1742.69   27.39
  -7   4  -2 1823.13   27.48
   7  -4   3  481.03   20.34
   7  -4   3  473.94   15.72
  -7   4  -3  480.53   20.50
   7  -4   4   -6.56   13.11
   7  -4   4   -9.42   18.57
  -7   4  -4    7.12   18.56
   7  -4   5  751.15   26.55
   7  -4   5  710.74   21.15
  -7   4  -5  831.69   26.96
   7  -4   6 1126.86   29.35
   7  -4   6 1031.44   24.16
  -7   4  -6 1245.24   29.43
   7  -3   1 2579.89   31.04
   7  -3   1 2369.31   29.81
  -7   3  -1 2578.78   30.77
   7  -3   2 1126.67   20.54
   7  -3   2 1130.73   20.32
  -7   3  -2 1089.02   20.45
   7  -3   3   21.28   12.76
   7  -3   3   -2.88   18.63
  -7   3  -3   28.76   13.10
   7  -3   4 1201.26   28.19
   7  -3   4 1100.18   21.82
  -7   3  -4 1147.33   22.23
   7  -3   5 1003.55   29.42
   7  -3   5  941.60   29.50
  -7   3  -5 1066.44   29.24
   7  -3   6  412.42   30.20
   7  -3   6  404.46   23.13
  -7   3  -6  462.46   30.44
   7  -2   1 2877.88   35.68
   7  -2   1 2828.12   34.66
  -7   2  -1 2992.00   36.00
   7  -2   2  611.40   17.41
   7  -2   2  562.83   21.76
  -7   2  -2  591.16   17.15
   7  -2   3  529.56   22.39
   7  -2   3  515.93   22.48
  -7   2  -3  610.12   22.44
   7  -2   4 2059.24   36.74
   7  -2   4 1974.03   35.45
  -7   2  -4 2148.67   37.17
   7  -2   5  292.78   19.99
   7  -2   5  297.91   19.13
  -7   2  -5  280.80   18.89
   7  -1   1  671.08   22.55
   7  -1   1  610.99   21.72
  -7   1  -1  658.15   22.47
   7  -1   2   36.01   19.15
   7  -1   2   20.49   19.16
  -7   1  -2   43.79   19.12
   7  -1   3 1142.31   24.96
   7  -1   3 1196.89   30.34
  -7   1  -3 1222.46   31.04
   7  -1   4 1637.79   35.28
   7  -1   4 1554.39   29.08
  -7   1  -4 1859.63   36.44
   7  -1   5   45.13   20.80
  -7   0   0 2049.98   31.57
   7   0   0 1947.49   24.59
  -7   0  -1   39.21   13.55
   7   0   1   34.20   18.68
   7   0   1   47.67   19.19
  -7   0  -2  787.57   22.76
   7   0   2  803.81   28.10
   7   0   2  758.07   22.13
  -7   0  -3  810.53   29.24
   7   0   3  810.86   28.96
   7   0   3  752.84   29.74
  -7   0  -4   71.31   21.36
   7   0   4   22.90   21.46
   7   0   4   77.24   22.50
  -7  -1   0  169.85   20.59
   7   1   0  158.10   11.47
  -7  -1  -1  515.40   20.59
   7   1   1  553.47   17.94
  -7  -1  -2  916.32   30.67
   7   1   2 1013.82   31.29
   7   1   2  891.58   24.51
  -7  -1  -3  391.40   23.44
   7   1   3  378.96   31.43
   7   1   3  358.30   33.73
  -7  -2   0   63.01   17.42
   7   2   0   42.22   10.40
  -7  -2  -1  563.44   27.83
   7   2   1  526.33   17.55
  -7  -2  -2  302.10   30.75
   7   2   2  223.66   20.00
  -7  -3   0  582.26   31.48
   7   3   0  551.43   21.45
   8 -11   1  276.42   23.61
   8 -11   1  218.64   22.37
  -8  11  -1  202.47   23.70
   8 -11   2 1311.86   58.29
   8 -11   2 1647.77   58.30
  -8  11  -2 1799.83   40.07
   8 -10   1  578.01   34.26
  -8  10  -1  572.44   28.03
   8 -10   2 1205.32   32.02
  -8  10  -2 1020.61   30.74
   8 -10   3  260.06   28.11
   8 -10   3  256.02   22.99
  -8  10  -3  250.73   28.44
   8 -10   4  644.48   32.88
   8 -10   4  671.94   33.36
  -8  10  -4  688.74   32.56
   8  -9   1 1744.50   34.19
  -8   9  -1 1615.10   32.28
   8  -9   2   51.13   17.00
   8  -9   2   44.51   23.40
  -8   9  -2   16.84   23.54
   8  -9   3   45.08   23.57
   8  -9   3   38.11   24.29
  -8   9  -3   24.30   23.93
   8  -9   4  348.01   28.34
   8  -9   4  308.01   26.36
  -8   9  -4  272.30   28.82
   8  -9   5  593.58   24.01
   8  -9   5  611.00   32.44
  -8   9  -5  596.52   24.23
   8  -8   1 1412.34   26.87
  -8   8  -1 1397.64   27.21
   8  -8   2   36.99   22.44
   8  -8   2   40.19   16.24
  -8   8  -2   48.28   22.34
   8  -8   3 1039.97   28.32
   8  -8   3  968.00   22.55
  -8   8  -3 1016.67   28.24
   8  -8   4  104.98   23.99
   8  -8   4  126.97   24.25
  -8   8  -4   97.68   17.72
   8  -8   5  -21.64   29.06
   8  -8   5   63.05   29.04
  -8   8  -5   17.26   28.91
   8  -7   1  166.00   11.39
  -8   7  -1  158.19   18.70
   8  -7   2  107.22   20.28
   8  -7   2  108.37   20.34
  -8   7  -2  118.57   20.22
   8  -7   3  608.64   25.23
   8  -7   3  562.37   19.73
  -8   7  -3  562.76   25.48
   8  -7   4  199.22   24.37
   8  -7   4  206.06   24.41
  -8   7  -4  193.08   17.86
   8  -7   5   81.12   20.40
   8  -7   5   55.17   29.18
  -8   7  -5   93.41   20.59
   8  -6   1  445.76   15.42
   8  -6   1  498.99   20.29
  -8   6  -1  493.17   20.17
   8  -6   2  542.47   20.88
   8  -6   2  548.79   20.72
  -8   6  -2  561.06   20.92
   8  -6   3  151.87   23.09
   8  -6   3  134.36   22.93
  -8   6  -3  145.66   22.70
   8  -6   4   12.55   22.80
   8  -6   4   11.87   16.68
  -8   6  -4  -42.10   23.44
   8  -6   5  174.74   28.89
   8  -6   5  162.26   29.36
  -8   6  -5   77.59   29.25
   8  -5   1  471.94   19.66
   8  -5   1  390.36   15.22
  -8   5  -1  453.38   15.26
   8  -5   2  488.44   16.34
   8  -5   2  548.45   20.45
  -8   5  -2  490.59   16.36
   8  -5   3   90.38   23.32
   8  -5   3  126.12   23.17
  -8   5  -3  107.87   23.00
   8  -5   4  477.43   25.58
   8  -5   4  414.27   19.48
  -8   5  -4  456.27   25.76
   8  -5   5   26.64   28.35
   8  -5   5   37.37   29.39
  -8   5  -5   25.93   28.67
   8  -4   1  202.15   18.30
   8  -4   1  174.51   13.80
  -8   4  -1  179.59   13.66
   8  -4   2    4.00   12.99
   8  -4   2   18.94   19.95
  -8   4  -2   -0.73   12.98
   8  -4   3   68.96   22.64
   8  -4   3   26.13   23.30
  -8   4  -3   24.07   23.20
   8  -4   4   97.16   23.94
   8  -4   4   65.92   24.81
  -8   4  -4   73.72   17.17
  -8   3  -1   40.51   17.88
   8  -3   1   -3.56   17.89
   8  -3   1  -12.01   18.49
  -8   3  -2  280.84   24.43
   8  -3   2  276.15   24.19
   8  -3   2  322.75   23.76
  -8   3  -3    9.06   23.37
   8  -3   3    6.21   23.68
   8  -3   3   32.47   23.50
  -8   3  -4   52.34   20.43
   8  -3   4   32.16   29.14
   8  -3   4   62.73   29.39
  -8   2  -1  101.57   23.35
   8  -2   1   97.76   22.18
   8  -2   1   93.01   23.79
  -8   2  -2   94.08   17.14
   8  -2   2   70.46   17.22
   8  -2   2   92.24   16.75
  -8   2  -3   30.90   20.62
   8  -2   3   38.17   20.32
   8  -2   3   47.15   28.91
   8  -1   1  292.11   17.96
  -8   1  -1  235.48   25.06
   8  -1   2   14.68   16.76
   8  -1   2   12.53   17.29
  -8   1  -2   10.90   17.32
  -8   0   0   54.81   24.94
   8   0   0   55.81   18.30
  -8   0  -1   67.76   25.09
   8   0   1   42.41   13.87
  -8  -1   0   36.64   30.62
   8   1   0   22.46   18.96
  -9   9  -1 1110.95   33.49
   9  -9   1 1073.28   29.61
  -9   9  -2  833.89   25.54
  -9   8  -1  608.83   28.62
   9  -8   1  763.37   23.67
  -9   8  -2   91.09   28.27
   9  -8   2   94.25   28.89
   9  -8   2  102.00   28.46
  -9   7  -1  286.94   23.96
   9  -7   1  298.49   19.35
  -9   7  -2  588.27   30.16
   9  -7   2  517.32   30.58
   9  -7   2  557.05   30.27
  -9   7  -3  706.29   24.63
   9  -6   1    7.43   12.22
  -9   6  -1   16.04   15.95
   9  -6   2 1110.39   25.13
   9  -6   2 1154.17   25.90
  -9   6  -2 1073.67   25.67
  -9   5  -1  428.50   24.70
   9  -5   1  429.98   19.76
   9  -5   2  757.54   23.64
   9  -5   2  728.36   24.07
  -9   5  -2  692.81   24.45
  -9   4  -1 1102.57   23.85
   9  -4   1 1226.54   25.97
   9  -4   2  417.57   29.54
   9  -4   2  440.56   30.14
  -9   4  -2  424.13   30.19
  -9   3  -1  719.83   32.31
   9  -3   1  490.36   18.81
;
_shelx_hkl_checksum     44935
_shelx_res_file
;
TITL (CuI)2(2-chlorpyrazin)4 bei 220 K in P-1 (CL1)
    cl1.res
    created by SHELXL-2016/6 at 14:19:56 on 12-Oct-2022
CELL  0.71073    7.5220   10.1067   10.1973   108.932   101.922   111.088
ZERR  1.0        0.0006    0.0008    0.0009     0.009     0.010     0.009
LATT  1
SFAC C H N CL CU I
UNIT 16 12 8 4 2 2
L.S. 10
ACTA
TEMP -53
BOND $H
HTAB
EQIV $2 -x+1, -y+1, -z+1
HTAB C3 N11_$2
HTAB C13 I1
WGHT    0.073100
EXTI    0.043331
FVAR       1.03666
CU1   5    0.836986    0.446071    0.887835    11.00000    0.02065    0.03116 =
         0.02814    0.01566    0.00699    0.01328
I1    6    1.132744    0.384303    0.841226    11.00000    0.02846    0.03876 =
         0.02799    0.01347    0.01185    0.02343
N1    3    0.182627   -0.023468    0.663540    11.00000    0.02802    0.03140 =
         0.04303    0.01088    0.00606    0.00991
C1    1    0.287467    0.048348    0.807529    11.00000    0.02673    0.02085 =
         0.04260    0.00992    0.01610    0.00976
C2    1    0.478437    0.178358    0.876116    11.00000    0.02486    0.02289 =
         0.02877    0.00798    0.00748    0.00990
AFIX  43
H2    2    0.545096    0.224589    0.980055    11.00000   -1.20000
AFIX   0
N2    3    0.567341    0.237678    0.794652    11.00000    0.01851    0.02326 =
         0.02786    0.01241    0.00454    0.00826
C3    1    0.465247    0.167087    0.647635    11.00000    0.03183    0.03932 =
         0.03227    0.02138    0.00529    0.01272
AFIX  43
H3    2    0.524713    0.206273    0.587078    11.00000   -1.20000
AFIX   0
C4    1    0.274530    0.037992    0.582786    11.00000    0.03549    0.03770 =
         0.02991    0.01410   -0.00330    0.00871
AFIX  43
H4    2    0.206856   -0.008357    0.478949    11.00000   -1.20000
AFIX   0
CL1   4    0.175960   -0.026959    0.917107    11.00000    0.05311    0.04258 =
         0.05085    0.01113    0.03115   -0.00185
N11   3    0.672860    0.700532    0.584409    11.00000    0.03450    0.02802 =
         0.02988    0.01659    0.00542    0.01324
C11   1    0.598531    0.688459    0.686957    11.00000    0.02667    0.02368 =
         0.02636    0.00818    0.00127    0.01415
C12   1    0.647827    0.621114    0.777636    11.00000    0.02663    0.03489 =
         0.02628    0.01507    0.01130    0.01880
AFIX  43
H12   2    0.589696    0.617235    0.850384    11.00000   -1.20000
AFIX   0
N12   3    0.778489    0.561439    0.761654    11.00000    0.02296    0.02470 =
         0.02569    0.01346    0.00646    0.01225
C13   1    0.856204    0.572293    0.657431    11.00000    0.02296    0.02964 =
         0.02876    0.01434    0.00788    0.01279
AFIX  43
H13   2    0.948559    0.531426    0.643161    11.00000   -1.20000
AFIX   0
C14   1    0.804871    0.642089    0.569402    11.00000    0.03143    0.03125 =
         0.02982    0.01619    0.00971    0.01184
AFIX  43
H14   2    0.864111    0.648491    0.497602    11.00000   -1.20000
AFIX   0
CL11  4    0.423092    0.760670    0.707107    11.00000    0.05256    0.05252 =
         0.04700    0.02200    0.01434    0.04206
HKLF 4
REM  (CuI)2(2-chlorpyrazin)4 bei 220 K in P-1 (CL1)
REM R1 =  0.0372 for    2670 Fo > 4sig(Fo)  and  0.0421 for all    3018 data
REM    146 parameters refined using      0 restraints
END
WGHT      0.0730      0.0000
REM Instructions for potential hydrogen bonds
HTAB C3 N11_$2
HTAB C13 I1
REM Highest difference peak  1.224,  deepest hole -1.912,  1-sigma level  0.186
Q1    1   1.0962  0.3463  0.7602  11.00000  0.05    1.22
Q2    1   1.1787  0.4254  0.9412  11.00000  0.05    1.11
Q3    1   0.1515 -0.0151  1.0313  11.00000  0.05    0.73
Q4    1   0.4343  0.3258  0.7979  11.00000  0.05    0.72
Q5    1   0.8121  0.4004  0.8097  11.00000  0.05    0.71
Q6    1   0.8254  0.4552  0.9900  11.00000  0.05    0.62
Q7    1   0.0990 -0.2009  0.7638  11.00000  0.05    0.58
Q8    1   0.8402  0.4177  0.9381  11.00000  0.05    0.57
Q9    1   0.8995  0.7964  0.4374  11.00000  0.05    0.57
Q10   1   0.8430  0.6157  0.6219  11.00000  0.05    0.55
Q11   1   0.7961  0.4849  0.7786  11.00000  0.05    0.54
Q12   1   0.9807  0.2939  0.8840  11.00000  0.05    0.52
Q13   1   0.4095  0.7440  0.6171  11.00000  0.05    0.51
Q14   1   0.3955  0.1606  0.5142  11.00000  0.05    0.47
Q15   1   0.7199  0.4160  0.9827  11.00000  0.05    0.43
Q16   1   0.4002  0.5815  0.8728  11.00000  0.05    0.42
Q17   1   0.5774  0.5113  0.9472  11.00000  0.05    0.42
Q18   1   0.4961  0.8107  0.6236  11.00000  0.05    0.42
Q19   1   0.8422  0.6047  0.7226  11.00000  0.05    0.42
Q20   1   0.1342  0.0153  0.8904  11.00000  0.05    0.41
;
_shelx_res_checksum     24313
