# Supplementary material for: Synthesis, crystal structure and thermal properties of di-μ-iodido-bis­[bis­(2-chloro­pyrazine-κN)copper(I)]
Source: Acta Crystallogr E Crystallogr Commun. 2023 Feb 17;79(Pt 3):167–71. doi: 10.1107/S2056989023001238 (PMC9993928; doi:10.1107/S2056989023001238)
Supplement: Supplementary file 2 [file e-79-00167-Isup2.hkl]

data_I                                                                          
_shelx_title ' (CuI)2(2-chlorpyrazin)4 bei 220 K in P-1 (CL1)'                  
_shelx_refln_list_code          4                                               
_shelx_F_calc_maximum      157.56                                               
_exptl_crystal_F_000       396.00                                               
_reflns_d_resolution_high  0.7555                                               
                                                                                
loop_                                                                           
 _space_group_symop_operation_xyz                                               
 'x, y, z'                                                                      
 '-x, -y, -z'                                                                   
                                                                                
_cell_length_a     7.5220                                                       
_cell_length_b    10.1067                                                       
_cell_length_c    10.1973                                                       
_cell_angle_alpha 108.932                                                       
_cell_angle_beta  101.922                                                       
_cell_angle_gamma 111.088                                                       
                                                                                
_shelx_F_squared_multiplier     1.000                                           
                                                                                
loop_                                                                           
 _refln_index_h                                                                 
 _refln_index_k                                                                 
 _refln_index_l                                                                 
 _refln_F_squared_calc                                                          
 _refln_F_squared_meas                                                          
 _refln_F_squared_sigma                                                         
 _refln_observed_status                                                         
   1   0   0       1589.04       1519.89        21.29 o                         
   2   0   0       2658.81       2704.80        37.93 o                         
   3   0   0      17822.29      21521.29       367.62 o                         
   4   0   0       6758.10       7383.49        75.81 o                         
   5   0   0         14.12         22.56         7.92 o                         
   6   0   0       1221.34       1305.23        47.82 o                         
   7   0   0       1722.88       1884.21        48.58 o                         
   8   0   0         58.39         51.57        13.74 o                         
  -8   1   0        436.70        424.85        11.58 o                         
  -7   1   0       1398.93       1598.40        50.62 o                         
  -6   1   0       2363.24       2517.35        38.31 o                         
  -5   1   0        537.66        530.03         9.71 o                         
  -4   1   0       9112.85       9980.26        92.01 o                         
  -3   1   0       5451.01       5740.11        61.33 o                         
  -2   1   0       4696.22       4774.80        30.32 o                         
  -1   1   0        465.93        402.21        12.59 o                         
   2   1   0        853.67        843.14        13.88 o                         
   3   1   0       2345.56       2387.29        50.29 o                         
   4   1   0       2055.45       2125.70        26.12 o                         
   5   1   0        888.09        949.25        11.15 o                         
   6   1   0          3.70          0.49         7.88 o                         
   7   1   0        148.76        150.09         9.34 o                         
   8   1   0         87.09         25.97        15.01 o                         
  -9   2   0        842.13        688.82       106.94 o                         
  -8   2   0          0.12         -2.29         7.87 o                         
  -7   2   0       1029.52        967.18        15.12 o                         
  -6   2   0       4388.04       4509.94        54.38 o                         
  -5   2   0       2168.81       2306.83        22.27 o                         
  -4   2   0         94.47        124.61        35.11 o                         
  -3   2   0      12102.73      13806.54       285.54 o                         
  -2   2   0      24825.00      32141.24       167.32 o                         
  -1   2   0        499.10        445.97        11.98 o                         
   0   2   0       2628.41       2607.89        51.63 o                         
   2   2   0        177.70        197.74         9.18 o                         
   3   2   0        170.36        177.21         7.99 o                         
   4   2   0        299.15        316.92         9.96 o                         
   5   2   0        438.59        494.03        27.35 o                         
   6   2   0         65.41         61.79         8.29 o                         
   7   2   0         54.35         46.03         9.68 o                         
  -9   3   0        439.40        401.84        54.09 o                         
  -8   3   0        214.74        211.00        10.94 o                         
  -7   3   0        360.46        371.02        16.52 o                         
  -6   3   0       1389.83       1475.76        35.67 o                         
  -5   3   0        143.56        143.09         6.35 o                         
  -4   3   0       1794.10       1949.93        14.68 o                         
  -3   3   0       2123.64       2255.41        22.45 o                         
  -2   3   0       1599.15       1632.31        14.93 o                         
  -1   3   0       7595.09       8426.24       326.94 o                         
   0   3   0       3501.77       3793.66        53.95 o                         
   1   3   0          0.35          1.31         9.12 o                         
   2   3   0        920.56       1050.91        22.09 o                         
   3   3   0       1458.38       1583.26        19.79 o                         
   4   3   0        733.91        909.68        82.16 o                         
   5   3   0         48.22         55.09         9.97 o                         
   6   3   0        436.66        465.30        12.70 o                         
   7   3   0        438.12        524.76        16.56 o                         
  -9   4   0        413.88        313.89        17.99 o                         
  -8   4   0        446.64        456.57        11.72 o                         
  -7   4   0         19.63         14.18         6.43 o                         
  -6   4   0        250.02        255.29         7.43 o                         
  -5   4   0       1234.17       1221.74        29.21 o                         
  -4   4   0       2196.36       2329.05        24.34 o                         
  -3   4   0       1061.18       1094.49        18.95 o                         
  -2   4   0        211.88        231.80         7.82 o                         
  -1   4   0       1291.55       1241.85        70.21 o                         
   0   4   0        381.43        393.47        18.53 o                         
   1   4   0       3267.08       3887.20        43.97 o                         
   2   4   0         60.40         71.79        10.61 o                         
   3   4   0        320.61        347.26        10.64 o                         
   4   4   0        692.08        815.90        21.31 o                         
   5   4   0        629.85        679.83        20.18 o                         
   6   4   0         16.69         25.47        11.65 o                         
  -9   5   0          3.97          7.59        12.47 o                         
  -8   5   0          2.54          5.95         9.35 o                         
  -7   5   0        469.69        500.20        61.19 o                         
  -6   5   0       1874.47       1919.55        61.71 o                         
  -5   5   0        780.90        760.21         8.20 o                         
  -4   5   0        261.07        283.42         7.93 o                         
  -3   5   0      17459.16      22386.07       354.74 o                         
  -2   5   0       3571.30       3767.80       118.91 o                         
  -1   5   0        895.61        865.21        36.66 o                         
   0   5   0       6645.21       7445.96        70.98 o                         
   1   5   0       6990.68       8607.89        75.54 o                         
   2   5   0        828.19        929.92        20.56 o                         
   3   5   0        266.08        294.45        12.62 o                         
   4   5   0       2784.73       3053.40        89.59 o                         
   5   5   0        573.35        570.12        14.78 o                         
   6   5   0          9.21        -16.55        17.01 o                         
  -9   6   0        841.15        736.70        53.95 o                         
  -8   6   0        339.32        352.01        11.48 o                         
  -7   6   0       1253.50       1338.45        63.80 o                         
  -6   6   0       2132.69       2352.05       150.20 o                         
  -5   6   0       4504.99       5113.24       309.65 o                         
  -4   6   0        491.37        519.57        34.78 o                         
  -3   6   0       2192.62       2296.64        54.53 o                         
  -2   6   0       5424.92       5688.04       279.53 o                         
  -1   6   0       1251.51       1183.96        49.58 o                         
   0   6   0        765.16        721.44        17.64 o                         
   1   6   0       1875.63       1990.26        27.28 o                         
   2   6   0       1405.80       1636.21        25.76 o                         
   3   6   0          6.10          6.85        13.09 o                         
   4   6   0        190.98        246.14        14.74 o                         
   5   6   0        282.22        251.81        18.81 o                         
  -9   7   0       1985.27       1688.90        19.04 o                         
  -8   7   0        778.18        752.81        42.18 o                         
  -7   7   0         64.05         68.86        10.04 o                         
  -6   7   0       2304.34       2497.41       220.58 o                         
  -5   7   0       7878.17       9214.22        58.29 o                         
  -4   7   0        550.31        628.31        26.50 o                         
  -3   7   0        521.89        513.01        27.01 o                         
  -2   7   0       9987.23      11227.75       486.87 o                         
  -1   7   0       1120.40       1109.73        26.99 o                         
   0   7   0         35.07         50.15        12.60 o                         
   1   7   0       1271.68       1318.39        24.19 o                         
   2   7   0       1564.70       1695.70        27.06 o                         
   3   7   0          2.02         15.88        12.82 o                         
   4   7   0        110.83        104.17        17.83 o                         
  -9   8   0       1230.03       1151.92        67.02 o                         
  -8   8   0       1272.06       1201.63        63.52 o                         
  -7   8   0        479.79        476.14        43.90 o                         
  -6   8   0       1898.45       1920.62        76.99 o                         
  -5   8   0        792.07        867.33        14.80 o                         
  -4   8   0       1777.56       1921.71        76.17 o                         
  -3   8   0         94.02        112.54         8.66 o                         
  -2   8   0        352.42        347.61        18.53 o                         
  -1   8   0        672.03        610.68        21.18 o                         
   0   8   0         92.09         87.86        12.87 o                         
   1   8   0         19.07         20.34         8.39 o                         
   2   8   0         15.97          8.85         8.91 o                         
   3   8   0         95.67         86.83        17.92 o                         
  -9   9   0         18.44          6.50        17.23 o                         
  -8   9   0       1531.13       1462.71        24.20 o                         
  -7   9   0        375.93        401.60        18.94 o                         
  -6   9   0         87.02        110.07         9.09 o                         
  -5   9   0        824.00        857.52        20.98 o                         
  -4   9   0       1270.57       1304.13        42.50 o                         
  -3   9   0         17.22         17.15        10.78 o                         
  -1   9   0        212.90        183.34        15.12 o                         
   0   9   0         52.15         44.09        12.40 o                         
   1   9   0          3.51         -7.92        12.27 o                         
   2   9   0         22.84         14.81        16.49 o                         
  -8  10   0        174.05        158.09        12.42 o                         
  -7  10   0          0.65         -5.99        10.46 o                         
  -6  10   0        696.87        725.12        31.53 o                         
  -5  10   0          5.81          3.63        10.13 o                         
  -4  10   0         48.06         60.89        11.50 o                         
  -3  10   0        194.36        175.76        16.42 o                         
  -1  10   0        287.15        215.74        16.28 o                         
   0  10   0         49.51         34.74        13.09 o                         
   1  10   0        252.11        215.96        18.35 o                         
  -8  11   0        492.16        475.96        15.26 o                         
  -7  11   0        141.56        135.94        14.29 o                         
  -6  11   0         61.61         60.66        13.51 o                         
  -5  11   0        621.00        715.48        26.33 o                         
  -4  11   0        141.46        141.24        15.47 o                         
  -1  11   0        437.22        338.25        21.04 o                         
   0  11   0         21.07         15.80        16.92 o                         
  -6  12   0         12.97         14.74        21.11 o                         
  -5  12   0       1083.38        963.16        92.65 o                         
  -4  12   0        367.02        376.99        27.69 o                         
   4 -12   1        136.62        150.40        19.94 o                         
   5 -12   1        205.25        180.57        16.69 o                         
   6 -12   1        356.05        324.61        16.04 o                         
   7 -12   1          0.13         15.28        17.04 o                         
   0 -11   1          0.76         -6.89        16.74 o                         
   1 -11   1         30.33         12.21        13.30 o                         
   3 -11   1        264.85        240.94        21.80 o                         
   4 -11   1         62.59         59.42        13.13 o                         
   5 -11   1         20.76         26.74        10.38 o                         
   6 -11   1         20.19         25.61        13.34 o                         
   7 -11   1        441.78        480.56        15.36 o                         
   8 -11   1        256.53        220.40        20.14 o                         
  -2 -10   1          6.29         11.20        17.08 o                         
  -1 -10   1         66.65         41.66        10.03 o                         
   0 -10   1        252.95        181.05        15.38 o                         
   1 -10   1         48.63         34.76        12.96 o                         
   3 -10   1        722.84        708.51        29.69 o                         
   4 -10   1        683.20        702.80        18.21 o                         
   5 -10   1        423.01        459.75        12.19 o                         
   6 -10   1         24.14         27.37         7.62 o                         
   7 -10   1        946.33        977.15        41.06 o                         
   8 -10   1        567.84        537.72        20.30 o                         
  -3  -9   1          0.05          4.78        17.96 o                         
  -2  -9   1        390.41        375.79        16.55 o                         
  -1  -9   1        396.90        364.73        15.79 o                         
   0  -9   1         33.81         24.19         9.24 o                         
   1  -9   1       1557.06       1306.38        27.91 o                         
   2  -9   1       2058.14       2049.34        37.90 o                         
   3  -9   1          3.19          2.99         7.59 o                         
   4  -9   1       1478.97       1636.81        63.24 o                         
   5  -9   1       2867.93       3137.78        41.89 o                         
   6  -9   1        836.28        824.00        36.36 o                         
   7  -9   1        262.49        281.56        13.97 o                         
   8  -9   1       1673.54       1588.11        61.21 o                         
   9  -9   1       1127.45       1025.17        20.86 o                         
  -4  -8   1         25.14         30.74        17.91 o                         
  -3  -8   1        106.28        130.47        14.39 o                         
  -2  -8   1       1077.34       1060.93        22.11 o                         
  -1  -8   1        694.87        651.41        16.09 o                         
   0  -8   1          4.15          5.98        12.82 o                         
   1  -8   1       2305.95       2042.06        34.81 o                         
   2  -8   1       3049.04       3091.69       126.61 o                         
   3  -8   1       1571.72       1643.67        50.74 o                         
   4  -8   1       1968.79       2218.33        47.86 o                         
   5  -8   1       3234.12       3537.07       217.11 o                         
   6  -8   1       1017.94       1120.70        12.19 o                         
   7  -8   1        184.42        210.86        24.73 o                         
   8  -8   1       1329.06       1325.37        18.03 o                         
   9  -8   1        701.30        664.02        72.39 o                         
  -5  -7   1        175.18        102.06        14.27 o                         
  -4  -7   1        614.78        565.16        15.66 o                         
  -3  -7   1         97.97         97.31        10.45 o                         
  -2  -7   1        815.37        839.09        17.15 o                         
  -1  -7   1       5743.65       6196.51        63.72 o                         
   0  -7   1        515.01        528.07        18.55 o                         
   1  -7   1        881.15        813.46        30.19 o                         
   2  -7   1       5519.81       5948.43       198.25 o                         
   3  -7   1       4507.92       4865.39       247.59 o                         
   4  -7   1         18.88         24.52        11.01 o                         
   5  -7   1       2386.28       2664.62        33.36 o                         
   6  -7   1       2713.13       2714.67        36.11 o                         
   7  -7   1        321.59        327.23        10.19 o                         
   8  -7   1        185.11        152.87         9.07 o                         
   9  -7   1        284.26        274.37        14.05 o                         
  -5  -6   1        631.94        529.21        15.15 o                         
  -4  -6   1        533.23        565.54        17.27 o                         
  -3  -6   1          2.71          4.40        12.98 o                         
  -2  -6   1        580.99        669.56        18.30 o                         
  -1  -6   1       2141.13       2355.47        31.89 o                         
   0  -6   1       1572.87       1610.02        28.80 o                         
   1  -6   1         73.47         85.32         9.14 o                         
   2  -6   1       2746.32       2852.20        84.55 o                         
   3  -6   1       1064.02       1104.09        66.42 o                         
   4  -6   1        344.62        336.98         8.22 o                         
   5  -6   1          4.70          2.31         6.68 o                         
   6  -6   1        400.57        415.57        11.62 o                         
   7  -6   1        161.84        155.11         7.06 o                         
   8  -6   1        511.59        443.60        15.94 o                         
   9  -6   1         10.69         10.39         9.03 o                         
  -6  -5   1         76.47         58.15        17.68 o                         
  -5  -5   1        126.75        136.29        10.33 o                         
  -4  -5   1        702.61        824.21        18.65 o                         
  -3  -5   1       1500.41       1723.14        25.19 o                         
  -2  -5   1         80.74         86.33        13.98 o                         
  -1  -5   1        421.77        425.62        17.02 o                         
   0  -5   1       3817.92       3770.04        45.22 o                         
   1  -5   1        503.29        489.53        66.51 o                         
   2  -5   1          3.01          4.06        10.75 o                         
   3  -5   1        388.58        400.57        12.03 o                         
   4  -5   1       1720.05       1804.73        19.23 o                         
   5  -5   1        150.31        140.36         5.92 o                         
   6  -5   1        388.90        417.28         9.00 o                         
   7  -5   1         27.73         21.29         6.36 o                         
   8  -5   1        439.98        407.77        21.77 o                         
   9  -5   1        396.84        401.12        14.41 o                         
  -7  -4   1         95.98         58.89        13.32 o                         
  -6  -4   1          3.12          7.44         9.33 o                         
  -5  -4   1         65.35         74.52        10.24 o                         
  -4  -4   1         19.52         34.96         8.42 o                         
  -3  -4   1         55.37         79.28        11.08 o                         
  -2  -4   1        600.51        621.16        15.10 o                         
  -1  -4   1        339.32        330.53        16.90 o                         
   0  -4   1        473.59        419.14        19.87 o                         
   1  -4   1        376.11        341.08        30.74 o                         
   2  -4   1       2706.42       2714.93        22.71 o                         
   3  -4   1       3913.44       4177.00        41.01 o                         
   4  -4   1        327.87        334.19         7.27 o                         
   5  -4   1       2568.28       2484.20        31.03 o                         
   6  -4   1       4619.62       4744.37        24.69 o                         
   7  -4   1        308.87        286.07        13.56 o                         
   8  -4   1        179.88        170.80         8.00 o                         
   9  -4   1       1226.10       1094.58        58.36 o                         
  -7  -3   1         22.79         24.69        10.99 o                         
  -6  -3   1         98.98        135.66        11.59 o                         
  -5  -3   1        666.85        715.06        43.00 o                         
  -4  -3   1        448.36        511.37        11.14 o                         
  -3  -3   1         69.95        101.23        12.22 o                         
  -2  -3   1       2160.56       2460.90        63.92 o                         
  -1  -3   1       2799.49       2845.57       150.75 o                         
   0  -3   1       5480.92       5051.43       129.63 o                         
   1  -3   1       1046.02        970.54        68.29 o                         
   2  -3   1       8953.48       9929.99       224.64 o                         
   3  -3   1       3118.18       3027.42        37.48 o                         
   4  -3   1       2381.59       2374.96        42.72 o                         
   5  -3   1       1238.48       1158.80        11.06 o                         
   6  -3   1       2905.81       3014.14        39.35 o                         
   7  -3   1       2413.71       2400.92        63.00 o                         
   8  -3   1         15.03          7.95        14.18 o                         
   9  -3   1        693.62        530.71       107.47 o                         
  -8  -2   1         25.36         19.48        15.02 o                         
  -7  -2   1        373.90        395.46        23.50 o                         
  -6  -2   1        254.94        336.41        12.99 o                         
  -5  -2   1         48.61         59.11        14.49 o                         
  -4  -2   1       5410.14       6374.77       248.24 o                         
  -3  -2   1       3497.60       3951.61       113.09 o                         
  -2  -2   1         47.77         48.14         7.57 o                         
  -1  -2   1       9654.63       9591.05        94.15 o                         
   0  -2   1      12265.15      11995.07       150.01 o                         
   1  -2   1       9710.23       9549.49        96.95 o                         
   2  -2   1       3507.79       3358.54        65.18 o                         
   3  -2   1      18930.94      22159.59       267.82 o                         
   4  -2   1       5232.56       5451.14       101.77 o                         
   5  -2   1         16.58         18.48         4.84 o                         
   6  -2   1       3010.02       3122.93        55.36 o                         
   7  -2   1       2633.84       2777.94        41.79 o                         
   8  -2   1         90.99         90.93        12.41 o                         
  -8  -1   1        337.86        327.71        20.95 o                         
  -7  -1   1       1609.69       1704.01        16.94 o                         
  -6  -1   1        983.55       1181.49        48.25 o                         
  -5  -1   1        748.93        861.40        23.79 o                         
  -4  -1   1       4549.71       5200.13       181.28 o                         
  -3  -1   1       8757.38      10316.08       521.45 o                         
  -2  -1   1         71.89         50.33         8.22 o                         
   0  -1   1       6568.98       5370.27        78.52 o                         
   1  -1   1       1557.24       1299.75        23.60 o                         
   2  -1   1        107.28         97.66         7.92 o                         
   3  -1   1       5273.35       5441.53       116.53 o                         
   4  -1   1       1152.56       1133.74        25.14 o                         
   5  -1   1       1157.63       1244.10        11.78 o                         
   6  -1   1        366.13        361.34        11.76 o                         
   7  -1   1        586.26        605.88        15.74 o                         
   8  -1   1        231.53        256.98        26.41 o                         
  -8   0   1         23.85         22.96        11.29 o                         
  -7   0   1       1298.03       1473.54        27.03 o                         
  -6   0   1       4140.34       4728.27       188.52 o                         
  -5   0   1         65.09         56.77         5.45 o                         
  -4   0   1       1864.11       1981.48       137.77 o                         
  -3   0   1      13212.50      15345.34       684.75 o                         
  -2   0   1       4206.62       4216.95       167.03 o                         
  -1   0   1       1002.97        801.68        22.99 o                         
   1   0   1       9518.93       9698.02        92.33 o                         
   2   0   1        659.31        662.11        15.43 o                         
   3   0   1       1224.53       1193.43        29.96 o                         
   4   0   1       1986.06       2035.77        37.92 o                         
   5   0   1        147.46        158.72         8.94 o                         
   6   0   1         74.21         82.56         7.28 o                         
   7   0   1         34.67         37.40         8.86 o                         
   8   0   1         75.51         47.79        11.80 o                         
  -9   1   1        487.05        453.01        14.94 o                         
  -8   1   1          3.88          1.35        10.36 o                         
  -7   1   1       1357.57       1459.70        52.37 o                         
  -6   1   1       1488.47       1670.07        63.51 o                         
  -5   1   1       1085.78       1159.51        77.80 o                         
  -4   1   1       1566.51       1717.08       120.19 o                         
  -3   1   1       1830.38       1836.50        95.78 o                         
  -2   1   1       2331.92       2154.73        88.55 o                         
  -1   1   1       1623.70       1279.03        35.90 o                         
   0   1   1        486.56        343.36        17.22 o                         
   1   1   1       3876.63       3886.25        46.18 o                         
   2   1   1        309.45        323.72        10.54 o                         
   3   1   1       2358.25       2556.76        86.15 o                         
   4   1   1        206.25        236.23         7.86 o                         
   5   1   1         27.32         35.90         8.15 o                         
   6   1   1        700.93        765.46        22.52 o                         
   7   1   1        493.05        502.86        17.80 o                         
  -9   2   1        256.96        215.46        21.22 o                         
  -8   2   1        350.07        356.39         9.99 o                         
  -7   2   1         11.07         26.68        24.59 o                         
  -6   2   1        582.74        626.63         9.34 o                         
  -5   2   1       1687.89       1777.86        82.55 o                         
  -4   2   1        115.37        112.85        17.46 o                         
  -3   2   1        943.66        976.51        51.61 o                         
  -2   2   1       1151.74       1051.49        35.18 o                         
  -1   2   1       5084.48       4752.76        44.31 o                         
   0   2   1         54.31         52.18        11.53 o                         
   1   2   1       1890.59       1939.11        45.12 o                         
   2   2   1         51.99         52.67         7.04 o                         
   3   2   1        898.36        965.73        24.51 o                         
   4   2   1       1667.51       1908.73        51.40 o                         
   5   2   1        189.54        210.72         9.18 o                         
   6   2   1        115.79        126.75        10.84 o                         
   7   2   1        566.71        502.84        17.36 o                         
  -9   3   1          4.37          2.66        13.56 o                         
  -8   3   1         10.89         -0.51         7.48 o                         
  -7   3   1       1080.85       1137.64        18.83 o                         
  -6   3   1        139.92        143.53         6.58 o                         
  -5   3   1         53.33         43.63         5.28 o                         
  -4   3   1       1005.61       1025.44        60.57 o                         
  -3   3   1       1837.71       1653.26        51.23 o                         
  -2   3   1       6238.74       6351.15       143.41 o                         
  -1   3   1        222.69        177.59        10.13 o                         
   0   3   1       4919.98       4239.71       289.98 o                         
   1   3   1       7685.38       8378.59       768.17 o                         
   2   3   1       3262.04       3830.64       160.69 o                         
   3   3   1       1829.19       2148.17        61.15 o                         
   4   3   1       3882.31       4469.60       116.06 o                         
   5   3   1        998.87       1042.88        28.69 o                         
   6   3   1         10.56         13.30         8.40 o                         
  -9   4   1        628.31        600.87        12.67 o                         
  -8   4   1          0.41         -2.11         7.84 o                         
  -7   4   1       1003.08       1046.79        28.94 o                         
  -6   4   1       4341.14       4701.89       168.74 o                         
  -5   4   1       1291.58       1294.17        84.18 o                         
  -4   4   1       1794.69       1885.04        88.11 o                         
  -3   4   1       6025.01       6064.49        73.32 o                         
  -2   4   1       6673.36       6771.99       120.63 o                         
  -1   4   1          2.32          4.73         7.69 o                         
   0   4   1       3480.11       3313.54       213.70 o                         
   1   4   1       1684.02       1682.79       145.91 o                         
   2   4   1       2949.34       3285.03       155.65 o                         
   3   4   1         76.73         91.69         9.89 o                         
   4   4   1       1166.35       1215.79        21.75 o                         
   5   4   1        600.19        644.37        12.65 o                         
   6   4   1         44.81         26.01        14.43 o                         
  -9   5   1       1482.16       1252.81        95.81 o                         
  -8   5   1        724.03        646.95        11.06 o                         
  -7   5   1        133.43        149.57         6.92 o                         
  -6   5   1       6371.66       7091.83       273.84 o                         
  -5   5   1       3442.23       3609.17       215.35 o                         
  -4   5   1        297.17        284.54         8.17 o                         
  -3   5   1       2355.16       2304.93        51.17 o                         
  -2   5   1      11031.11      12543.42       373.66 o                         
  -1   5   1       3506.41       3665.05       219.37 o                         
   1   5   1       4694.22       4899.64       117.25 o                         
   2   5   1       1679.26       1773.84        71.51 o                         
   3   5   1        177.42        188.80         9.57 o                         
   4   5   1        670.41        721.65        13.89 o                         
   5   5   1        497.20        460.20        39.56 o                         
  -9   6   1       1040.95       1020.36        16.87 o                         
  -8   6   1       2609.68       2629.05       126.64 o                         
  -7   6   1          0.05          4.78         6.39 o                         
  -6   6   1       2931.79       3135.91       155.28 o                         
  -5   6   1       5361.73       5875.46        57.65 o                         
  -4   6   1        442.67        432.26        33.69 o                         
  -3   6   1       1951.01       1934.88        85.93 o                         
  -2   6   1       1220.35       1192.89       102.70 o                         
  -1   6   1       1175.81       1206.83        76.93 o                         
   0   6   1         33.58         67.50        12.41 o                         
   1   6   1        274.34        328.64        14.94 o                         
   2   6   1         67.34         85.90         9.75 o                         
   3   6   1        175.99        202.05        11.16 o                         
   4   6   1         17.05         11.75         9.44 o                         
   5   6   1          1.25        -14.38        16.93 o                         
  -9   7   1        719.83        688.49        39.35 o                         
  -8   7   1       1602.51       1630.33        27.86 o                         
  -7   7   1        405.21        398.17        16.18 o                         
  -6   7   1         27.14         23.84         8.33 o                         
  -5   7   1       2263.75       2478.40        38.75 o                         
  -4   7   1       1650.83       1761.78        43.29 o                         
  -3   7   1         47.13         65.46         9.04 o                         
  -2   7   1        168.97        167.85        12.04 o                         
  -1   7   1       1151.01       1110.62        26.50 o                         
   0   7   1        147.77        137.77        13.02 o                         
   1   7   1         21.88         22.06         8.44 o                         
   2   7   1         38.93         28.49         9.24 o                         
   3   7   1         28.26         32.15        13.41 o                         
   4   7   1         37.37         20.82        17.62 o                         
  -9   8   1        132.49        137.01        19.53 o                         
  -8   8   1        172.54        177.54        12.60 o                         
  -7   8   1        997.24       1035.39        47.78 o                         
  -6   8   1         36.98         32.71         6.40 o                         
  -5   8   1         57.20         65.14         6.48 o                         
  -4   8   1          3.57          8.47         7.95 o                         
  -3   8   1        388.62        401.73        27.41 o                         
  -2   8   1        237.69        238.01        17.26 o                         
  -1   8   1        459.71        474.86        19.09 o                         
   0   8   1         75.25         68.64        11.96 o                         
   1   8   1        451.03        483.19        16.90 o                         
   2   8   1        373.82        369.79        16.48 o                         
   3   8   1         52.00         52.23        12.92 o                         
  -9   9   1        220.57        182.94        19.56 o                         
  -8   9   1        101.48        120.49        13.62 o                         
  -7   9   1        140.99        147.76         9.85 o                         
  -6   9   1        641.90        701.29        17.48 o                         
  -5   9   1        947.26       1088.56        19.85 o                         
  -4   9   1         32.02         35.00        10.60 o                         
  -3   9   1        357.29        343.42        23.57 o                         
  -2   9   1        581.72        467.76        25.26 o                         
  -1   9   1        655.03        576.58        20.57 o                         
   0   9   1          0.24          2.49        11.73 o                         
   1   9   1        267.82        194.83        11.77 o                         
   2   9   1        242.31        141.13        19.31 o                         
  -8  10   1        306.44        319.61        14.94 o                         
  -7  10   1        271.02        263.57        14.93 o                         
  -6  10   1        222.94        239.54        21.69 o                         
  -5  10   1       1278.12       1336.86        87.56 o                         
  -4  10   1        942.40        956.52       109.52 o                         
  -3  10   1        103.47        127.84        17.36 o                         
  -1  10   1        763.92        620.69        22.16 o                         
   0  10   1        327.73        248.54        14.83 o                         
   1  10   1         88.25         59.89        17.37 o                         
  -7  11   1        823.18        817.59        21.28 o                         
  -6  11   1         80.01         57.95        16.22 o                         
  -5  11   1        588.19        614.29        40.49 o                         
  -4  11   1        949.63        985.03        82.62 o                         
  -1  11   1        402.30        267.79        22.14 o                         
  -6  12   1        176.77        205.09        33.81 o                         
  -5  12   1        124.53        115.61        20.46 o                         
  -4  12   1        558.98        543.80        40.11 o                         
   4 -13   2         10.00          6.08        28.38 o                         
   5 -13   2        117.93        113.82        22.14 o                         
   4 -12   2         90.52         72.60        19.35 o                         
   5 -12   2        308.44        315.58        15.50 o                         
   6 -12   2         40.90         44.40        13.96 o                         
   7 -12   2        332.33        307.06        17.89 o                         
  -1 -11   2          9.45          1.95        17.35 o                         
   0 -11   2          1.39          3.82        14.94 o                         
   3 -11   2         27.25         19.06        14.50 o                         
   4 -11   2        639.07        669.17        24.72 o                         
   5 -11   2       1651.96       1752.18        57.52 o                         
   6 -11   2          0.73        -12.87        13.21 o                         
   7 -11   2         34.31         49.39        11.79 o                         
   8 -11   2       1782.15       1578.24       113.37 o                         
  -2 -10   2        132.77         86.71        13.81 o                         
  -1 -10   2        220.37        168.79        15.23 o                         
   0 -10   2        116.80         89.71        13.88 o                         
   1 -10   2        961.50        751.11        21.12 o                         
   2 -10   2        429.94        424.00        26.69 o                         
   3 -10   2        451.99        431.74        20.57 o                         
   4 -10   2        846.57        956.07        45.46 o                         
   5 -10   2       1765.92       1975.21        63.56 o                         
   6 -10   2       1289.80       1333.12        52.43 o                         
   7 -10   2        107.12         94.05        29.86 o                         
   8 -10   2       1099.57       1050.35        86.85 o                         
  -3  -9   2          8.98         22.87        12.69 o                         
  -2  -9   2        581.01        486.98        18.29 o                         
  -1  -9   2       1041.88        984.59        22.03 o                         
   0  -9   2         42.39         43.37         9.75 o                         
   1  -9   2        758.64        618.65        19.33 o                         
   2  -9   2       3470.03       3430.28       123.20 o                         
   3  -9   2        265.86        278.83         9.88 o                         
   4  -9   2         13.73         41.30        15.04 o                         
   5  -9   2       1363.75       1453.75        31.09 o                         
   6  -9   2       2848.38       3140.60        88.40 o                         
   7  -9   2         12.70          4.78        10.16 o                         
   8  -9   2         31.33         36.36        11.05 o                         
   9  -9   2       1007.15        783.25        23.99 o                         
  -4  -8   2        234.66        227.84        14.89 o                         
  -3  -8   2          3.66         10.65         9.55 o                         
  -2  -8   2       1478.25       1418.57        22.95 o                         
  -1  -8   2        508.90        534.90        17.72 o                         
   0  -8   2        229.78        204.28        15.49 o                         
   1  -8   2        225.50        173.99        18.54 o                         
   2  -8   2       2522.14       2996.07       177.94 o                         
   3  -8   2        138.09        132.25        10.97 o                         
   4  -8   2        785.29        859.81        52.89 o                         
   5  -8   2        614.57        684.81        10.83 o                         
   6  -8   2        570.78        581.78        17.73 o                         
   7  -8   2        498.80        505.83        11.89 o                         
   8  -8   2         38.28         38.77        10.55 o                         
   9  -8   2        100.21         89.41        15.35 o                         
  -5  -7   2         71.10         56.11        18.36 o                         
  -4  -7   2        912.21        845.73        17.81 o                         
  -3  -7   2        150.57        147.23        10.63 o                         
  -2  -7   2        211.76        208.20        14.92 o                         
  -1  -7   2        931.45        945.05        18.71 o                         
   0  -7   2       1303.94       1244.23        25.49 o                         
   1  -7   2         41.20         35.97         7.78 o                         
   2  -7   2         39.26         44.96         8.81 o                         
   3  -7   2        889.08        951.39        69.20 o                         
   4  -7   2        116.68        119.40         8.39 o                         
   5  -7   2        575.33        596.74        10.18 o                         
   6  -7   2         85.96         95.13         6.89 o                         
   7  -7   2        795.77        750.92         9.55 o                         
   8  -7   2        113.91        104.01        10.91 o                         
   9  -7   2        596.74        520.38        16.39 o                         
  -6  -6   2          7.45          6.75        17.72 o                         
  -5  -6   2         34.26         32.28        14.16 o                         
  -4  -6   2        307.99        337.44        15.57 o                         
  -3  -6   2          5.93         15.22         9.09 o                         
  -2  -6   2         20.51         12.21         9.74 o                         
  -1  -6   2         78.35         88.99        14.78 o                         
   0  -6   2        338.41        320.13        24.67 o                         
   1  -6   2        482.96        489.50        36.25 o                         
   2  -6   2       2385.87       2471.61       201.12 o                         
   3  -6   2          9.33          8.54         6.21 o                         
   4  -6   2        237.77        245.99         7.46 o                         
   5  -6   2       4433.88       4945.92       102.15 o                         
   6  -6   2       1262.63       1214.81        10.96 o                         
   7  -6   2         59.15         89.28        12.87 o                         
   8  -6   2        550.57        515.53        11.26 o                         
   9  -6   2       1227.11       1048.21        18.54 o                         
  -6  -5   2        118.44        102.23        10.85 o                         
  -5  -5   2        143.28        144.41        10.81 o                         
  -4  -5   2        309.50        315.39        11.87 o                         
  -3  -5   2        457.03        486.61        13.82 o                         
  -2  -5   2       1085.50       1142.33       121.10 o                         
  -1  -5   2        470.55        478.68        15.42 o                         
   0  -5   2       1851.13       1788.76        85.22 o                         
   1  -5   2       1250.00       1200.18        44.33 o                         
   2  -5   2       2490.95       2422.63       135.05 o                         
   3  -5   2       7027.27       7656.06       194.48 o                         
   4  -5   2         45.02         43.77         6.12 o                         
   5  -5   2       2161.07       2230.71        26.23 o                         
   6  -5   2       4097.76       4140.06        67.56 o                         
   7  -5   2       1488.51       1478.00        28.46 o                         
   8  -5   2        511.51        472.47        16.42 o                         
   9  -5   2        796.33        682.49        14.40 o                         
  -7  -4   2         40.38         37.95        18.00 o                         
  -6  -4   2         66.56         86.93        10.08 o                         
  -5  -4   2        298.77        338.38        11.98 o                         
  -4  -4   2       2175.38       2442.47        28.96 o                         
  -3  -4   2        759.92        813.77        43.01 o                         
  -2  -4   2         18.70         20.11         9.51 o                         
  -1  -4   2      10605.16      11714.14       490.19 o                         
   0  -4   2       5898.23       5399.43       122.30 o                         
   1  -4   2       1363.64       1223.07        34.59 o                         
   2  -4   2       6130.17       6215.57       128.71 o                         
   3  -4   2      17682.91      20706.12       541.82 o                         
   4  -4   2        907.89        852.65        17.69 o                         
   5  -4   2        121.33        124.15         7.86 o                         
   6  -4   2       6647.74       6995.19        86.04 o                         
   7  -4   2       1653.01       1703.71        23.90 o                         
   8  -4   2          5.23          5.47         7.76 o                         
   9  -4   2        411.94        399.36        16.15 o                         
  -7  -3   2        777.98        728.27        19.56 o                         
  -6  -3   2        354.79        376.06        11.77 o                         
  -5  -3   2       1329.92       1440.70        16.77 o                         
  -4  -3   2       4066.00       4770.15       207.98 o                         
  -3  -3   2       3778.10       4202.79       162.17 o                         
  -2  -3   2        379.99        397.75        10.86 o                         
  -1  -3   2      10186.21      10169.29        67.82 o                         
   0  -3   2       6384.56       5609.64       158.39 o                         
   1  -3   2       7119.26       7178.81       277.90 o                         
   2  -3   2       5500.43       5581.59       137.48 o                         
   3  -3   2       6706.49       6767.14       125.25 o                         
   4  -3   2       5467.26       5750.46        83.28 o                         
   5  -3   2          6.62          8.21         7.52 o                         
   6  -3   2       1984.65       1993.12        34.97 o                         
   7  -3   2       1059.28       1050.69        11.66 o                         
   8  -3   2        296.19        275.52        13.41 o                         
  -8  -2   2         58.11         42.51        12.90 o                         
  -7  -2   2       1969.94       2150.89        93.93 o                         
  -6  -2   2       1026.08       1198.00        15.55 o                         
  -5  -2   2         29.48         42.91         8.09 o                         
  -4  -2   2       3725.55       4201.74       106.59 o                         
  -3  -2   2      13628.23      15713.89       140.60 o                         
  -2  -2   2        457.67        438.59        11.98 o                         
  -1  -2   2        790.00        662.76        17.70 o                         
   1  -2   2       4982.42       4659.69       201.83 o                         
   2  -2   2          3.14          5.84         7.84 o                         
   3  -2   2       2614.18       2486.38        18.81 o                         
   4  -2   2       6525.99       7125.05       181.18 o                         
   5  -2   2          5.71          7.54         5.29 o                         
   6  -2   2          1.57          2.26         7.64 o                         
   7  -2   2        537.45        554.63        11.02 o                         
   8  -2   2         82.72         81.09         9.16 o                         
  -8  -1   2         23.16         22.50        13.70 o                         
  -7  -1   2       1918.53       2005.48       151.04 o                         
  -6  -1   2       1380.90       1600.63        19.23 o                         
  -5  -1   2        210.23        249.87        16.78 o                         
  -4  -1   2       3207.23       3454.73        71.59 o                         
  -3  -1   2       2834.41       2894.55        41.95 o                         
  -2  -1   2       2058.47       1881.54        21.27 o                         
  -1  -1   2        227.14        217.76        14.21 o                         
   0  -1   2       5194.84       3896.78       121.48 o                         
   1  -1   2        571.97        491.65        14.67 o                         
   2  -1   2       2895.15       2843.76        89.30 o                         
   3  -1   2         39.10         39.32         6.25 o                         
   4  -1   2         13.28         13.03         4.78 o                         
   5  -1   2        525.99        609.62        27.97 o                         
   6  -1   2        305.72        315.90         7.19 o                         
   7  -1   2         38.70         31.13        10.29 o                         
   8  -1   2         18.15         11.84         9.20 o                         
  -9   0   2        416.14        331.26        19.54 o                         
  -8   0   2         38.11         41.15         8.68 o                         
  -7   0   2         34.92         45.60         6.91 o                         
  -6   0   2       1778.06       2016.90        25.82 o                         
  -5   0   2       1096.95       1190.43        59.05 o                         
  -4   0   2         55.40         52.80         6.15 o                         
  -3   0   2        208.64        194.72         7.67 o                         
  -2   0   2       6876.92       6546.22        53.01 o                         
  -1   0   2        413.98        318.91        14.23 o                         
   0   0   2       5632.19       4486.88        51.32 o                         
   1   0   2       2823.91       2623.66        31.39 o                         
   2   0   2       1219.79       1152.21        49.58 o                         
   3   0   2       1188.50       1250.06        24.40 o                         
   4   0   2       1442.27       1495.21        20.34 o                         
   5   0   2        366.51        397.04         9.73 o                         
   6   0   2        196.09        225.56         9.53 o                         
   7   0   2        730.75        731.65        12.95 o                         
  -9   1   2         58.40         44.41        10.10 o                         
  -8   1   2        199.14        202.97        22.26 o                         
  -7   1   2         91.41        109.18        10.08 o                         
  -6   1   2         35.52         39.80         5.70 o                         
  -5   1   2         78.84         78.03         6.24 o                         
  -4   1   2       3272.53       3483.88       176.29 o                         
  -3   1   2       1179.13       1120.93        16.10 o                         
  -2   1   2       2007.95       1676.17        84.92 o                         
  -1   1   2       1300.68        972.71        19.15 o                         
   1   1   2       2118.82       1980.26        26.32 o                         
   2   1   2         75.15         70.47        10.44 o                         
   3   1   2       5334.87       5702.76       110.20 o                         
   4   1   2       3326.59       3846.63        99.86 o                         
   5   1   2        447.10        489.70        14.73 o                         
   6   1   2        425.11        423.61        13.86 o                         
   7   1   2        892.89        877.39        31.11 o                         
  -9   2   2        117.72        103.40        17.50 o                         
  -8   2   2        281.18        284.30         8.37 o                         
  -7   2   2        823.73        887.04        19.90 o                         
  -6   2   2       2372.51       2558.90        37.23 o                         
  -5   2   2         73.19         69.76         5.93 o                         
  -4   2   2       2996.83       3140.38       134.77 o                         
  -3   2   2       7371.37       7966.46       400.67 o                         
  -2   2   2       8271.43       8051.11       265.27 o                         
  -1   2   2       2203.63       1715.89        26.08 o                         
   0   2   2       7940.93       7065.38        67.23 o                         
   1   2   2      13583.68      15500.95       479.63 o                         
   2   2   2          2.33         -0.10         7.85 o                         
   3   2   2       1804.77       1918.65        44.50 o                         
   4   2   2       2218.77       2442.86        51.34 o                         
   5   2   2       1200.34       1351.52        16.18 o                         
   6   2   2        183.55        179.40        11.97 o                         
   7   2   2        239.64        235.19        36.58 o                         
  -9   3   2        484.70        469.22        42.11 o                         
  -8   3   2        148.15        158.93         9.01 o                         
  -7   3   2        813.30        873.85        18.55 o                         
  -6   3   2       5941.21       6652.64       131.26 o                         
  -5   3   2       2281.79       2356.97        76.38 o                         
  -4   3   2        210.58        216.59        12.65 o                         
  -3   3   2      17554.35      19701.66       244.61 o                         
  -2   3   2      10060.03      10165.64        86.60 o                         
  -1   3   2       2201.00       1853.72        59.16 o                         
   0   3   2       3196.20       2669.68       249.16 o                         
   1   3   2      18710.74      20753.30       211.59 o                         
   2   3   2        900.98        958.01        35.75 o                         
   3   3   2        155.84        187.22         9.36 o                         
   4   3   2       2252.76       2419.97       106.30 o                         
   5   3   2        817.80        894.69        17.91 o                         
   6   3   2          0.80          2.29        12.92 o                         
  -9   4   2       1554.57       1326.15       235.07 o                         
  -8   4   2        982.61        983.83        11.66 o                         
  -7   4   2        986.06       1016.69        55.89 o                         
  -6   4   2       2979.78       3262.95       111.83 o                         
  -5   4   2       6012.27       6391.50       223.13 o                         
  -4   4   2        434.03        466.63        25.43 o                         
  -3   4   2       6364.50       6813.14       137.19 o                         
  -2   4   2       5716.60       5732.49        37.68 o                         
  -1   4   2       3270.47       3036.16        88.29 o                         
   0   4   2        946.08        753.98        91.21 o                         
   1   4   2       2352.79       2355.39       285.15 o                         
   2   4   2       1873.00       2079.82       105.69 o                         
   3   4   2         34.70         39.36         8.24 o                         
   4   4   2        166.29        190.14        11.47 o                         
   5   4   2         53.36         64.01        14.25 o                         
  -9   5   2       1992.73       1692.31       210.00 o                         
  -8   5   2       1374.68       1416.77        23.91 o                         
  -7   5   2         12.86         20.57         5.93 o                         
  -6   5   2        945.00       1053.65        20.61 o                         
  -5   5   2       5389.39       6003.09        84.85 o                         
  -4   5   2        824.63        810.29        21.38 o                         
  -3   5   2        195.88        220.31         8.09 o                         
  -2   5   2       5512.19       5663.53        67.61 o                         
  -1   5   2       1801.48       1664.80        45.70 o                         
   0   5   2        191.78        191.64        16.93 o                         
   1   5   2         77.93         79.60        10.84 o                         
   2   5   2       1649.15       1771.07        80.04 o                         
   3   5   2          0.03          1.34        12.04 o                         
   4   5   2          2.60         16.69         8.15 o                         
   5   5   2          4.69          0.52        10.84 o                         
  -9   6   2        596.16        517.44        85.14 o                         
  -8   6   2        607.21        613.84        11.81 o                         
  -7   6   2        724.79        792.62        19.39 o                         
  -6   6   2        268.19        292.36         9.62 o                         
  -5   6   2        105.33        118.45         7.84 o                         
  -4   6   2        793.94        866.43        21.75 o                         
  -3   6   2        904.19        944.12        29.01 o                         
  -2   6   2         73.23         73.88         8.32 o                         
  -1   6   2         30.72         32.75        10.44 o                         
   0   6   2        665.19        708.72        26.29 o                         
   1   6   2        301.00        313.60        41.44 o                         
   2   6   2        112.36        118.12        18.81 o                         
   3   6   2         23.36         25.05        12.03 o                         
   4   6   2         79.88         82.48        15.70 o                         
  -9   7   2         87.04         79.71        14.62 o                         
  -8   7   2        287.88        257.15        11.96 o                         
  -7   7   2        289.01        290.87         9.24 o                         
  -6   7   2        215.83        244.50         7.95 o                         
  -5   7   2        929.20       1035.90        32.61 o                         
  -4   7   2        310.47        332.77         9.91 o                         
  -3   7   2        515.55        561.30        17.08 o                         
  -2   7   2       2153.13       2248.85       148.30 o                         
  -1   7   2          9.71         13.50         9.14 o                         
   0   7   2        103.71        113.25        12.82 o                         
   1   7   2        542.20        577.44        15.42 o                         
   2   7   2        485.14        515.98        15.02 o                         
   3   7   2         27.07         26.00        17.18 o                         
  -9   8   2        575.49        505.35        18.70 o                         
  -8   8   2        101.90        103.39        11.82 o                         
  -7   8   2         47.18         58.19         8.17 o                         
  -6   8   2       1155.13       1298.92        34.18 o                         
  -5   8   2       1004.77       1044.92        27.08 o                         
  -4   8   2       1118.83       1223.85        53.83 o                         
  -3   8   2         82.73         85.47         9.12 o                         
  -2   8   2       2806.99       2852.18       191.73 o                         
  -1   8   2        816.28        795.57        22.06 o                         
   0   8   2        153.81        150.24        13.40 o                         
   1   8   2        543.43        488.68        15.54 o                         
   2   8   2        662.93        604.01        18.87 o                         
  -9   9   2        208.23        176.07        17.42 o                         
  -8   9   2       1491.04       1624.64        43.84 o                         
  -7   9   2        223.47        238.97        11.50 o                         
  -6   9   2        332.95        341.20        11.67 o                         
  -5   9   2       1230.18       1313.39        31.94 o                         
  -4   9   2       2137.54       2379.19       137.32 o                         
  -3   9   2         51.42         49.31        14.24 o                         
  -2   9   2        515.05        436.09        24.54 o                         
  -1   9   2       1311.55       1008.70        26.44 o                         
   0   9   2         45.01         33.91        12.90 o                         
   1   9   2         84.90         53.36        12.83 o                         
  -8  10   2       1586.69       1576.51        26.02 o                         
  -7  10   2        350.47        375.60        18.11 o                         
  -6  10   2        111.91        126.32        15.98 o                         
  -5  10   2       1047.55       1016.39        96.15 o                         
  -4  10   2       1036.00       1071.01       108.47 o                         
  -3  10   2        256.80        283.78        20.62 o                         
  -2  10   2         71.56         45.54        20.64 o                         
  -1  10   2        712.70        549.50        23.49 o                         
   0  10   2         95.77         62.82        17.08 o                         
  -7  11   2        830.04        840.01        38.25 o                         
  -6  11   2        102.64        107.35        26.28 o                         
  -5  11   2        142.71        125.53        17.12 o                         
  -4  11   2        153.60        161.14        19.51 o                         
   4 -13   3        481.22        489.18        27.89 o                         
   5 -13   3        261.92        269.22        19.89 o                         
   0 -12   3        120.59         82.02        17.65 o                         
   3 -12   3         22.22         17.53        20.16 o                         
   4 -12   3        766.64        796.85        23.30 o                         
   5 -12   3        659.46        684.12        16.46 o                         
   6 -12   3        368.27        360.41        14.91 o                         
   7 -12   3        676.45        658.07        18.86 o                         
  -1 -11   3        332.23        253.97        15.58 o                         
   0 -11   3          0.71          2.50        13.13 o                         
   3 -11   3         47.99         42.26        11.34 o                         
   4 -11   3        656.70        765.65        43.61 o                         
   5 -11   3       1856.19       2046.33        85.60 o                         
   6 -11   3        573.48        552.30        49.66 o                         
   7 -11   3         64.56         72.41        13.37 o                         
  -2 -10   3        517.45        454.90        21.97 o                         
  -1 -10   3        494.96        426.71        14.79 o                         
   0 -10   3          0.06          1.20        12.79 o                         
   2 -10   3       1145.37       1110.28        45.13 o                         
   3 -10   3        803.79        869.81        46.11 o                         
   4 -10   3        113.50        122.94        12.59 o                         
   5 -10   3       1483.09       1543.43        64.34 o                         
   6 -10   3        335.03        305.97        19.18 o                         
   7 -10   3        306.53        334.13        13.63 o                         
   8 -10   3        255.30        238.56        14.07 o                         
  -4  -9   3        221.02        146.28        15.27 o                         
  -3  -9   3         37.31         30.92        14.36 o                         
  -2  -9   3        157.18        141.58        15.06 o                         
  -1  -9   3       1186.31       1195.36        24.42 o                         
   0  -9   3        594.35        533.30        17.97 o                         
   1  -9   3        127.92        140.22        13.07 o                         
   2  -9   3        568.29        661.14        15.88 o                         
   3  -9   3       2163.36       2234.78       109.91 o                         
   4  -9   3          0.86          0.72         9.58 o                         
   5  -9   3         82.01         95.12         8.79 o                         
   6  -9   3        334.42        342.15         9.20 o                         
   7  -9   3        262.66        266.23        11.00 o                         
   8  -9   3         27.88         33.38        12.86 o                         
  -4  -8   3         89.85         83.08        11.07 o                         
  -3  -8   3          0.01        -10.51        13.55 o                         
  -2  -8   3         67.32         62.65        10.36 o                         
  -1  -8   3         77.51         97.94        14.46 o                         
   0  -8   3         65.39         70.72        13.95 o                         
   1  -8   3        259.45        260.26        12.21 o                         
   2  -8   3        120.50        141.42        11.18 o                         
   3  -8   3         49.97         55.51        10.13 o                         
   4  -8   3        896.49        983.10        41.81 o                         
   5  -8   3        533.15        597.05        13.77 o                         
   6  -8   3         53.03         59.65         6.35 o                         
   7  -8   3          0.72          3.73         7.54 o                         
   8  -8   3       1008.76        942.44        19.03 o                         
  -5  -7   3         13.95         21.05        12.81 o                         
  -4  -7   3          1.74          8.56        13.37 o                         
  -3  -7   3        196.89        247.72        14.99 o                         
  -2  -7   3        523.42        533.55        14.53 o                         
  -1  -7   3        357.99        370.51        13.91 o                         
   0  -7   3        191.99        202.31         9.00 o                         
   1  -7   3       1299.63       1313.41        94.97 o                         
   2  -7   3       1237.44       1201.40        68.30 o                         
   3  -7   3       1771.72       1865.21        83.15 o                         
   4  -7   3       1931.61       2084.59        62.69 o                         
   5  -7   3       1166.63       1263.52        48.07 o                         
   6  -7   3       1320.88       1389.98        12.73 o                         
   7  -7   3        171.25        173.92         9.03 o                         
   8  -7   3        578.57        539.13        13.13 o                         
   9  -7   3        825.43        662.30        23.10 o                         
  -6  -6   3          0.10         -4.93        18.14 o                         
  -5  -6   3          8.83         14.45         9.69 o                         
  -4  -6   3        209.46        211.53        14.71 o                         
  -3  -6   3        537.01        634.36        56.18 o                         
  -2  -6   3        226.76        226.77        17.09 o                         
  -1  -6   3       5274.44       5699.98       136.58 o                         
   0  -6   3       2013.14       1837.81       106.52 o                         
   1  -6   3        199.49        226.58        10.64 o                         
   2  -6   3       7606.29       7977.41       234.21 o                         
   3  -6   3       6664.99       7404.37        96.81 o                         
   4  -6   3        138.04        141.52         6.74 o                         
   5  -6   3       3528.25       4052.94        76.16 o                         
   6  -6   3       3699.70       3705.06        20.07 o                         
   7  -6   3        569.16        543.41        21.63 o                         
   8  -6   3        127.44        134.45        12.32 o                         
  -6  -5   3         10.87          8.11         9.76 o                         
  -5  -5   3        810.60        808.66        15.82 o                         
  -4  -5   3       1626.35       1781.11        20.36 o                         
  -3  -5   3        590.68        670.18        21.14 o                         
  -2  -5   3       1006.47       1042.48        30.39 o                         
  -1  -5   3       6669.11       6816.33       290.20 o                         
   0  -5   3       6542.85       5853.20       171.77 o                         
   1  -5   3         72.22         75.13         8.01 o                         
   2  -5   3       7540.10       7868.37        83.49 o                         
   3  -5   3       5575.43       5545.06        68.87 o                         
   4  -5   3       2529.38       2462.19        33.17 o                         
   5  -5   3       2008.94       2074.67        16.07 o                         
   6  -5   3       1786.11       1825.92        36.57 o                         
   7  -5   3        973.90       1001.95        15.80 o                         
   8  -5   3        116.32        102.62        12.46 o                         
  -7  -4   3        381.22        396.76        19.91 o                         
  -6  -4   3        356.31        459.52        16.05 o                         
  -5  -4   3         83.06         78.72         9.56 o                         
  -4  -4   3       2343.70       2513.73        21.60 o                         
  -3  -4   3       4237.86       4417.73        46.00 o                         
  -2  -4   3        526.80        522.89        15.83 o                         
  -1  -4   3       4423.20       4328.63        83.88 o                         
   0  -4   3      21848.48      22147.41      1044.85 o                         
   1  -4   3       1195.11       1115.02        37.38 o                         
   2  -4   3       1218.28       1188.33        16.40 o                         
   3  -4   3       9683.79      10081.24        69.47 o                         
   4  -4   3       3704.82       3846.62        34.27 o                         
   5  -4   3         71.77         73.90         7.72 o                         
   6  -4   3       1292.22       1285.75        20.10 o                         
   7  -4   3        441.18        446.65         9.94 o                         
   8  -4   3         53.85         37.36        12.92 o                         
  -8  -3   3        358.35        396.89        19.97 o                         
  -7  -3   3        877.77        820.43        16.25 o                         
  -6  -3   3        751.65        800.60        58.80 o                         
  -5  -3   3        466.30        497.71        10.50 o                         
  -4  -3   3       3066.56       3477.73       134.35 o                         
  -3  -3   3       1535.20       1461.80        16.43 o                         
  -2  -3   3        498.35        463.97        10.20 o                         
  -1  -3   3       1651.11       1469.92        18.43 o                         
   0  -3   3       4794.24       4258.74       169.61 o                         
   1  -3   3       2549.37       2392.73       137.70 o                         
   2  -3   3        161.08        163.96        13.62 o                         
   3  -3   3        650.98        560.18        11.02 o                         
   4  -3   3        190.33        199.16         6.82 o                         
   5  -3   3        764.23        793.04        17.58 o                         
   6  -3   3         10.00          8.81         9.47 o                         
   7  -3   3          6.51         16.56         7.70 o                         
   8  -3   3         13.78         14.82        12.64 o                         
  -8  -2   3         33.74         17.07        17.50 o                         
  -7  -2   3        237.19        240.25        13.53 o                         
  -6  -2   3        870.46        976.17        12.44 o                         
  -5  -2   3        513.32        547.39        13.76 o                         
  -4  -2   3        112.61        112.93         9.08 o                         
  -3  -2   3       1779.95       1805.80       126.46 o                         
  -2  -2   3       3063.95       2940.43        26.50 o                         
  -1  -2   3        445.20        388.13        14.98 o                         
   0  -2   3          5.93         10.00         9.25 o                         
   1  -2   3       7706.58       7520.97       111.83 o                         
   2  -2   3        382.38        350.43        13.15 o                         
   3  -2   3        236.32        223.29        13.87 o                         
   4  -2   3          1.62         42.90        23.10 o                         
   5  -2   3        151.15        149.32         7.32 o                         
   6  -2   3        271.56        264.71         8.77 o                         
   7  -2   3        515.89        519.26        26.38 o                         
   8  -2   3         29.24         35.23        12.05 o                         
  -8  -1   3         14.02         12.32        13.34 o                         
  -7  -1   3        237.48        252.43         9.15 o                         
  -6  -1   3         13.69         29.08         6.61 o                         
  -5  -1   3         31.92         47.21         7.14 o                         
  -4  -1   3        107.04        111.97         7.79 o                         
  -3  -1   3        249.21        244.61         9.65 o                         
  -2  -1   3       1215.52       1120.13        42.62 o                         
  -1  -1   3       3121.81       2344.32       159.89 o                         
   0  -1   3       2981.15       2358.12        28.41 o                         
   1  -1   3       3962.44       3631.77        76.79 o                         
   2  -1   3        555.38        549.87        35.38 o                         
   3  -1   3       4506.81       4317.86        92.96 o                         
   4  -1   3       3037.21       3131.44        55.49 o                         
   5  -1   3         64.54         73.16         5.90 o                         
   6  -1   3       1059.59       1126.53        18.19 o                         
   7  -1   3       1109.64       1111.86        21.18 o                         
  -9   0   3         27.35         19.83        11.89 o                         
  -8   0   3         92.21         84.11         8.06 o                         
  -7   0   3        419.72        428.85        10.20 o                         
  -6   0   3        719.12        784.11        10.67 o                         
  -5   0   3        321.43        337.47        14.32 o                         
  -4   0   3       2585.50       2664.96       153.73 o                         
  -3   0   3       5169.10       5024.61        37.06 o                         
  -2   0   3       1089.21        975.37        24.42 o                         
  -1   0   3       5018.44       3617.86        37.12 o                         
   0   0   3       7383.23       6457.48        85.65 o                         
   1   0   3       5208.71       4914.03       137.80 o                         
   2   0   3        340.03        311.86         9.30 o                         
   3   0   3       2095.34       2056.97       129.58 o                         
   4   0   3       2708.04       2930.10        35.80 o                         
   5   0   3       1033.61       1101.32        22.70 o                         
   6   0   3        301.14        328.67        10.21 o                         
   7   0   3        761.46        743.33        16.72 o                         
  -9   1   3        128.52        116.99        49.85 o                         
  -8   1   3          0.10         -5.95         8.84 o                         
  -7   1   3        491.91        535.27        20.34 o                         
  -6   1   3       2565.89       2815.93        34.52 o                         
  -5   1   3       1961.74       2108.83        71.87 o                         
  -4   1   3        646.18        663.59        28.43 o                         
  -3   1   3      13000.07      13784.12       745.75 o                         
  -2   1   3       7757.33       6950.26       155.49 o                         
  -1   1   3       1649.39       1191.19        19.86 o                         
   0   1   3      11564.82      10930.29        87.01 o                         
   1   1   3      11389.03      11814.64       549.70 o                         
   2   1   3       2777.16       2741.15        26.66 o                         
   3   1   3       1908.99       1895.58        97.60 o                         
   4   1   3       3855.92       4251.24        65.79 o                         
   5   1   3        834.30        925.88        14.19 o                         
   6   1   3          0.21         -2.33         9.15 o                         
   7   1   3        386.75        355.48        15.33 o                         
  -9   2   3       1267.64       1221.23        23.59 o                         
  -8   2   3         47.14         38.51         7.36 o                         
  -7   2   3       1394.48       1458.84        12.59 o                         
  -6   2   3       4053.65       4429.44       129.06 o                         
  -5   2   3       3971.93       4191.80       156.69 o                         
  -4   2   3       1346.22       1385.67        87.06 o                         
  -3   2   3       6954.89       6583.10       149.45 o                         
  -2   2   3       9687.16       8680.49       479.69 o                         
  -1   2   3         30.27         16.80         6.75 o                         
   0   2   3       3696.21       3067.46       142.88 o                         
   1   2   3       1754.86       1612.78        48.99 o                         
   2   2   3       1285.62       1328.01        56.33 o                         
   3   2   3          7.74         11.23         7.80 o                         
   4   2   3        665.42        698.00        29.81 o                         
   5   2   3        235.31        255.24        10.05 o                         
   6   2   3        123.67        133.75        13.52 o                         
  -9   3   3       1228.17       1205.71        44.74 o                         
  -8   3   3        883.08        891.16        23.94 o                         
  -7   3   3          2.64          5.02         7.72 o                         
  -6   3   3       3166.24       3541.08        96.33 o                         
  -5   3   3       5526.84       5931.37       123.64 o                         
  -4   3   3        596.62        566.71        13.92 o                         
  -3   3   3        823.07        757.57        14.76 o                         
  -2   3   3       8511.05       8370.28       136.07 o                         
  -1   3   3       2826.71       2410.33        56.57 o                         
   0   3   3          1.02         17.17         9.09 o                         
   1   3   3       1844.82       1788.32        87.33 o                         
   2   3   3        814.68        826.40        58.13 o                         
   3   3   3        119.21        135.27         9.09 o                         
   4   3   3          5.42          5.37         9.87 o                         
   5   3   3         58.33         51.09        12.71 o                         
   6   3   3         14.99         24.26        15.56 o                         
  -9   4   3        776.32        696.94        44.40 o                         
  -8   4   3       1062.53       1138.82        26.91 o                         
  -7   4   3         56.79         52.75         6.31 o                         
  -6   4   3       1055.93       1152.57        29.16 o                         
  -5   4   3        986.14        977.46        31.51 o                         
  -4   4   3       1428.74       1397.80        13.62 o                         
  -3   4   3        642.62        620.73        13.96 o                         
  -2   4   3          0.97          6.47         6.61 o                         
  -1   4   3        161.26        137.35         9.35 o                         
   0   4   3         83.91         74.38        10.18 o                         
   1   4   3        335.06        346.28        35.24 o                         
   2   4   3        404.54        470.91        24.12 o                         
   3   4   3        168.12        178.21        10.33 o                         
   4   4   3        463.46        481.15        17.14 o                         
   5   4   3        110.93         96.88        13.13 o                         
  -9   5   3          4.08          5.78         7.92 o                         
  -8   5   3        581.32        615.85        18.74 o                         
  -7   5   3        519.71        537.77        22.96 o                         
  -6   5   3        524.01        526.47         9.92 o                         
  -5   5   3         83.99         97.24         7.66 o                         
  -4   5   3        885.97        876.90        11.31 o                         
  -3   5   3        966.42        923.50        26.53 o                         
  -2   5   3        916.55        840.82        18.86 o                         
  -1   5   3        106.80        103.51         7.93 o                         
   0   5   3        500.19        448.54        51.22 o                         
   1   5   3        315.94        323.38        43.68 o                         
   2   5   3        705.04        751.58        39.64 o                         
   3   5   3          1.33          4.40        11.28 o                         
   4   5   3        312.04        274.65        16.25 o                         
  -9   6   3        111.94        134.95        10.86 o                         
  -8   6   3        136.80        137.86        10.04 o                         
  -7   6   3         87.65         98.82         9.25 o                         
  -6   6   3       1675.14       1768.22        32.68 o                         
  -5   6   3        615.48        636.21        17.44 o                         
  -4   6   3        475.79        464.69         9.06 o                         
  -3   6   3        734.64        715.27        14.92 o                         
  -2   6   3       1795.17       1776.42        52.78 o                         
  -1   6   3       2788.12       2854.80        75.15 o                         
   0   6   3          1.89          5.62         9.14 o                         
   1   6   3       1267.71       1325.89        75.11 o                         
   2   6   3       1092.70       1160.72        69.67 o                         
   3   6   3        390.17        387.67        20.92 o                         
   4   6   3        183.17        128.05        13.71 o                         
  -9   7   3        715.33        724.67        20.91 o                         
  -8   7   3       1369.58       1447.55        87.25 o                         
  -7   7   3          0.89          5.79         8.04 o                         
  -6   7   3        964.08        965.94        25.94 o                         
  -5   7   3       4092.31       4331.05       118.60 o                         
  -4   7   3        507.72        505.11        26.13 o                         
  -3   7   3        497.84        466.95        11.85 o                         
  -2   7   3       1443.52       1477.31        34.28 o                         
  -1   7   3       1339.09       1424.47        31.89 o                         
   0   7   3         66.66         77.76        19.86 o                         
   1   7   3        350.67        359.63        13.64 o                         
   2   7   3        314.43        313.68        16.24 o                         
   3   7   3        288.22        212.13        15.64 o                         
  -9   8   3        787.24        758.89        72.37 o                         
  -8   8   3       1585.10       1636.34        56.78 o                         
  -7   8   3        936.92        932.90        28.54 o                         
  -6   8   3        105.95        110.73         8.37 o                         
  -5   8   3       2844.96       3024.31       100.91 o                         
  -4   8   3       1567.05       1634.88        63.24 o                         
  -3   8   3        227.77        256.16        12.85 o                         
  -2   8   3        695.44        716.21        57.36 o                         
  -1   8   3       1441.87       1358.17        30.94 o                         
   0   8   3        382.73        371.56        17.13 o                         
   1   8   3         27.76         30.04        13.37 o                         
   2   8   3        253.32        225.83        19.59 o                         
  -8   9   3        810.85        844.74        19.27 o                         
  -7   9   3       1720.57       1769.01        34.39 o                         
  -6   9   3          4.96          3.06        10.19 o                         
  -5   9   3        683.94        719.11        44.23 o                         
  -4   9   3       1123.56       1238.73        87.49 o                         
  -3   9   3         44.61         44.89        11.53 o                         
  -2   9   3         53.64         43.03        12.66 o                         
  -1   9   3         48.22         34.60        12.84 o                         
   0   9   3        130.32        109.24        17.27 o                         
  -8  10   3        428.74        413.51        23.49 o                         
  -7  10   3        490.18        480.82        14.96 o                         
  -6  10   3        391.21        395.94        16.07 o                         
  -5  10   3          0.43         -2.33        12.26 o                         
  -4  10   3        386.04        410.88        19.58 o                         
  -3  10   3        225.20        236.09        23.14 o                         
  -2  10   3         11.74         14.23        24.52 o                         
  -1  10   3          0.32         11.43        15.84 o                         
  -6  11   3        264.25        237.74        19.50 o                         
  -5  11   3         40.59         55.97        18.39 o                         
  -4  11   3         34.60         33.97        24.44 o                         
   3 -13   4          1.70         -1.27        29.34 o                         
   4 -13   4        395.53        433.54        28.38 o                         
   5 -13   4        992.84       1003.18        50.38 o                         
   3 -12   4        147.37        141.60        16.38 o                         
   4 -12   4        551.36        601.73        36.73 o                         
   5 -12   4        425.22        444.89        19.92 o                         
   6 -12   4        241.08        242.04        28.13 o                         
  -2 -11   4         70.09         63.16        19.08 o                         
  -1 -11   4        382.47        345.07        20.69 o                         
   2 -11   4       1042.06       1111.18        64.71 o                         
   3 -11   4        331.56        372.14        14.01 o                         
   4 -11   4         14.38         20.33        10.68 o                         
   5 -11   4        123.33        123.97        10.70 o                         
   6 -11   4        486.63        414.56        48.48 o                         
   7 -11   4          6.78          2.44        13.02 o                         
  -3 -10   4          0.13          7.64        18.36 o                         
  -2 -10   4        210.21        134.26        12.58 o                         
  -1 -10   4        250.97        216.77        15.95 o                         
   0 -10   4          2.04          0.22        12.96 o                         
   1 -10   4          0.47          2.34        13.91 o                         
   2 -10   4        208.74        209.77        12.07 o                         
   3 -10   4         43.59         48.32        10.26 o                         
   4 -10   4        453.36        472.27        31.61 o                         
   5 -10   4         77.35         76.23        11.43 o                         
   6 -10   4          1.50          0.75         8.07 o                         
   7 -10   4          8.22         15.30        11.35 o                         
   8 -10   4        700.09        626.63        17.81 o                         
  -4  -9   4          1.28          7.05        13.22 o                         
  -3  -9   4         67.40         54.10        10.96 o                         
  -2  -9   4         55.42         46.00        14.39 o                         
  -1  -9   4        212.39        217.43        15.68 o                         
   0  -9   4        587.24        514.90        65.68 o                         
   1  -9   4        194.68        197.91        23.16 o                         
   2  -9   4        650.01        650.63        45.57 o                         
   3  -9   4          0.94          0.71         9.66 o                         
   4  -9   4        220.83        215.10        11.66 o                         
   5  -9   4        950.59        967.84        52.85 o                         
   6  -9   4       1353.10       1480.94        21.06 o                         
   7  -9   4        188.44        195.93        10.42 o                         
   8  -9   4        353.26        291.95        17.69 o                         
  -5  -8   4          6.56         11.59        18.98 o                         
  -4  -8   4          1.36        -14.45        14.45 o                         
  -3  -8   4         79.76         82.96        10.54 o                         
  -2  -8   4        173.33        171.63        11.74 o                         
  -1  -8   4        294.45        292.65        14.22 o                         
   0  -8   4        723.43        658.30        68.17 o                         
   1  -8   4         70.57         71.02        14.58 o                         
   2  -8   4       4029.20       4593.39       317.89 o                         
   3  -8   4        969.77       1069.25        33.84 o                         
   4  -8   4        206.23        199.77         8.63 o                         
   5  -8   4       2433.89       2621.80        49.56 o                         
   6  -8   4       3193.07       3379.30        29.20 o                         
   7  -8   4        166.51        138.84        10.59 o                         
   8  -8   4        118.35        101.05        11.45 o                         
  -5  -7   4        446.40        407.05        17.38 o                         
  -4  -7   4        899.81       1036.54        21.16 o                         
  -3  -7   4        181.61        199.08        18.48 o                         
  -2  -7   4       2304.12       2363.18        25.77 o                         
  -1  -7   4       2323.55       2333.63       140.14 o                         
   0  -7   4       2120.51       1919.69       174.07 o                         
   1  -7   4       1321.71       1344.10        95.54 o                         
   2  -7   4       3004.53       3171.29        87.06 o                         
   3  -7   4       3672.30       4088.33        75.42 o                         
   4  -7   4        602.45        671.15        31.89 o                         
   5  -7   4       1790.00       1919.85        40.02 o                         
   6  -7   4       2182.72       2267.98        22.37 o                         
   7  -7   4       1534.73       1578.77        34.62 o                         
   8  -7   4        229.66        184.82        11.57 o                         
  -6  -6   4         31.29         41.72        18.54 o                         
  -5  -6   4         67.12         57.45        14.16 o                         
  -4  -6   4       1713.17       1786.94        90.93 o                         
  -3  -6   4        402.83        459.31        10.98 o                         
  -2  -6   4        179.80        228.32        39.15 o                         
  -1  -6   4       4650.44       4817.69       109.82 o                         
   0  -6   4       4646.44       4791.16       148.47 o                         
   1  -6   4        876.74        884.63        16.42 o                         
   2  -6   4       1974.55       2063.04        38.91 o                         
   3  -6   4       7397.15       7824.18       132.42 o                         
   4  -6   4        601.91        619.09        23.31 o                         
   5  -6   4        181.15        183.67         9.94 o                         
   6  -6   4       1875.87       1966.05        26.67 o                         
   7  -6   4       1975.85       1910.13        57.24 o                         
   8  -6   4          1.79         -3.39        15.39 o                         
  -7  -5   4        620.86        431.54        18.76 o                         
  -6  -5   4        432.25        411.16        13.63 o                         
  -5  -5   4        448.51        457.85        23.41 o                         
  -4  -5   4       3753.67       4087.13        86.52 o                         
  -3  -5   4       2292.93       2532.51        44.99 o                         
  -2  -5   4        265.55        279.83         9.48 o                         
  -1  -5   4       6367.41       6297.85       164.24 o                         
   0  -5   4        861.14        762.44        29.11 o                         
   1  -5   4       1308.22       1242.80        19.01 o                         
   2  -5   4        608.76        585.56        11.78 o                         
   3  -5   4       2139.05       2069.55        62.52 o                         
   4  -5   4        138.35        147.21         9.41 o                         
   5  -5   4        578.47        590.65         9.07 o                         
   6  -5   4         82.20         90.80         7.71 o                         
   7  -5   4          9.68         13.43         7.54 o                         
   8  -5   4        489.96        415.27        16.59 o                         
  -7  -4   4        323.44        254.13        15.06 o                         
  -6  -4   4        435.91        493.51        27.29 o                         
  -5  -4   4         14.64         20.38         7.51 o                         
  -4  -4   4          3.49          7.81         7.68 o                         
  -3  -4   4       4686.70       5344.07        59.28 o                         
  -2  -4   4        579.87        576.23        10.58 o                         
  -1  -4   4        163.14        190.94        11.40 o                         
   0  -4   4       2373.49       2308.22        25.73 o                         
   1  -4   4       1153.25       1044.98        56.00 o                         
   2  -4   4        548.14        545.70        34.18 o                         
   3  -4   4        652.08        647.61        24.19 o                         
   4  -4   4       1002.82        983.25        12.16 o                         
   5  -4   4        141.88        136.34         9.00 o                         
   6  -4   4       1403.58       1441.93        12.86 o                         
   7  -4   4          4.05         -3.16         8.63 o                         
   8  -4   4         94.53         73.88        11.33 o                         
  -8  -3   4         29.08         13.83        18.43 o                         
  -7  -3   4        546.53        524.14        11.47 o                         
  -6  -3   4        332.83        378.49        11.84 o                         
  -5  -3   4        261.26        277.93        10.77 o                         
  -4  -3   4        530.77        553.37        12.79 o                         
  -3  -3   4        252.96        305.57        10.93 o                         
  -2  -3   4         21.92         34.94        10.28 o                         
  -1  -3   4        144.09        118.81        11.19 o                         
   0  -3   4        163.35        130.11        10.33 o                         
   1  -3   4       2222.60       1956.01        78.84 o                         
   2  -3   4       1087.66       1064.91        14.52 o                         
   3  -3   4       2826.81       2666.28        54.40 o                         
   4  -3   4       1176.80       1220.82        21.43 o                         
   5  -3   4        221.04        217.60         7.39 o                         
   6  -3   4       3092.91       3232.05        30.54 o                         
   7  -3   4       1142.11       1076.01        23.42 o                         
   8  -3   4         54.47         46.04        13.54 o                         
  -8  -2   4        119.62        125.83        10.20 o                         
  -7  -2   4        383.83        448.33        25.86 o                         
  -6  -2   4        112.01         98.35        10.75 o                         
  -5  -2   4        798.61        879.62        14.96 o                         
  -4  -2   4       2746.48       3175.90        26.68 o                         
  -3  -2   4       4149.31       4166.17       183.68 o                         
  -2  -2   4       3129.49       3396.30        49.43 o                         
  -1  -2   4       2480.70       1979.96        56.31 o                         
   0  -2   4       6256.89       5037.71       210.57 o                         
   1  -2   4       3908.19       3529.38       112.18 o                         
   2  -2   4       2077.11       2027.83        59.21 o                         
   3  -2   4       4271.77       4025.55       142.52 o                         
   4  -2   4       4955.06       5076.16        77.99 o                         
   5  -2   4        106.60        107.19         6.39 o                         
   6  -2   4        298.33        323.93        16.66 o                         
   7  -2   4       1970.23       1955.05        39.31 o                         
  -8  -1   4         23.52         13.81        13.83 o                         
  -7  -1   4       1419.65       1553.26        35.19 o                         
  -6  -1   4         64.73         81.85        12.91 o                         
  -5  -1   4        612.60        663.65        11.56 o                         
  -4  -1   4       2269.42       2456.53        35.90 o                         
  -3  -1   4       5832.20       6001.37       134.19 o                         
  -2  -1   4       4184.21       3709.04        30.88 o                         
  -1  -1   4        442.88        352.48        10.82 o                         
   0  -1   4      11605.82      10158.90       208.41 o                         
   1  -1   4       5591.94       5264.49        46.57 o                         
   2  -1   4       3284.15       3322.47        65.31 o                         
   3  -1   4       3790.38       3742.29        64.71 o                         
   4  -1   4       6880.87       7235.32        95.49 o                         
   5  -1   4       1016.22       1061.91        12.40 o                         
   6  -1   4        136.99        135.11        10.41 o                         
   7  -1   4       1594.27       1580.29        75.68 o                         
  -9   0   4        852.86        862.54        27.26 o                         
  -8   0   4         18.98         14.58        10.55 o                         
  -7   0   4       2408.45       2728.50       127.42 o                         
  -6   0   4       6428.52       7290.72       186.01 o                         
  -5   0   4        591.98        586.61        42.81 o                         
  -4   0   4       5125.85       5397.06        91.85 o                         
  -3   0   4      11150.09      11589.00       156.28 o                         
  -2   0   4       8601.20       7482.54       112.45 o                         
  -1   0   4       1852.58       1457.18        35.91 o                         
   0   0   4       9542.68       8906.91       110.26 o                         
   1   0   4       5672.72       5442.17       130.60 o                         
   2   0   4       1189.66       1135.43        38.40 o                         
   3   0   4       2343.80       2411.91        22.70 o                         
   4   0   4        795.35        839.93        14.09 o                         
   5   0   4       1098.57       1215.80        29.07 o                         
   6   0   4         17.02         16.25         9.31 o                         
   7   0   4         64.88         54.23        14.79 o                         
  -9   1   4        893.47        822.87        82.94 o                         
  -8   1   4        215.91        233.05        10.20 o                         
  -7   1   4        133.84        147.66        11.88 o                         
  -6   1   4       6181.18       7072.59       126.75 o                         
  -5   1   4       1608.02       1614.83        72.67 o                         
  -4   1   4        747.74        747.55        11.99 o                         
  -3   1   4       6926.39       6897.24       139.03 o                         
  -2   1   4      10357.24       9144.56       177.62 o                         
  -1   1   4        674.56        502.04        11.96 o                         
   0   1   4          3.66         10.05         7.79 o                         
   1   1   4       7021.88       7109.42       362.82 o                         
   2   1   4       1439.61       1394.42        16.58 o                         
   3   1   4        625.49        676.77        42.30 o                         
   4   1   4       1062.60       1060.52        13.14 o                         
   5   1   4        561.93        627.61        28.48 o                         
   6   1   4         17.47         13.80        13.10 o                         
  -9   2   4        955.09        932.42        95.59 o                         
  -8   2   4       1930.69       2019.52        56.98 o                         
  -7   2   4        269.65        282.09        18.92 o                         
  -6   2   4       3679.36       3897.34       174.95 o                         
  -5   2   4       3442.56       3633.83       186.24 o                         
  -4   2   4         41.18         36.21         6.73 o                         
  -3   2   4       2297.95       2063.64        30.06 o                         
  -2   2   4       1881.26       1625.31        19.08 o                         
  -1   2   4       1199.92       1007.10        44.79 o                         
   0   2   4        323.54        293.88        19.09 o                         
   1   2   4        182.22        166.67         8.87 o                         
   2   2   4         36.28         39.14         9.47 o                         
   3   2   4        274.98        285.35        11.26 o                         
   4   2   4        127.07        121.00         9.22 o                         
   5   2   4         94.80        112.42        11.99 o                         
   6   2   4         79.62         63.25        16.29 o                         
  -9   3   4        252.01        206.10        23.80 o                         
  -8   3   4        606.01        652.18        29.71 o                         
  -7   3   4        504.73        568.93        12.37 o                         
  -6   3   4        155.08        154.07         9.03 o                         
  -5   3   4       2369.96       2508.96        82.69 o                         
  -4   3   4        615.59        590.96        10.06 o                         
  -3   3   4       1459.35       1280.86        26.60 o                         
  -2   3   4        158.21        150.98         9.16 o                         
  -1   3   4       1609.11       1439.77        65.00 o                         
   0   3   4        931.68        873.07        58.15 o                         
   1   3   4       2502.30       2615.00       117.83 o                         
   2   3   4        571.78        558.68        29.21 o                         
   3   3   4         63.20         75.61         8.44 o                         
   4   3   4        539.70        566.39        17.95 o                         
   5   3   4        103.25        110.19        13.31 o                         
  -9   4   4        106.04        111.40        12.83 o                         
  -8   4   4          8.84          5.62         7.77 o                         
  -7   4   4        879.42        963.99        14.15 o                         
  -6   4   4        193.97        196.54        11.25 o                         
  -5   4   4        164.93        170.74         9.01 o                         
  -4   4   4          0.48          2.58         5.77 o                         
  -3   4   4       1928.36       1822.17        74.42 o                         
  -2   4   4        674.04        553.68        12.38 o                         
  -1   4   4       1540.75       1331.69        61.19 o                         
   0   4   4        222.86        213.47        33.39 o                         
   1   4   4       1966.23       2069.88       181.05 o                         
   2   4   4       1702.90       1804.88       171.37 o                         
   3   4   4          9.16         18.19         9.81 o                         
   4   4   4        610.09        630.35        32.47 o                         
  -9   5   4       1029.19        923.36        56.22 o                         
  -8   5   4        362.41        350.46        13.39 o                         
  -7   5   4        307.06        311.20        24.24 o                         
  -6   5   4       2091.51       2260.25        59.39 o                         
  -5   5   4       3765.84       4044.28       113.96 o                         
  -4   5   4         44.66         44.96         7.45 o                         
  -3   5   4       1511.77       1486.82        82.33 o                         
  -2   5   4       5542.36       5550.58       158.58 o                         
  -1   5   4       1767.42       1716.69       128.97 o                         
   0   5   4        928.23        885.60        78.29 o                         
   1   5   4       1071.45       1097.98       103.14 o                         
   2   5   4       1372.65       1518.27        73.51 o                         
   3   5   4         32.82         34.29        15.73 o                         
   4   5   4         61.01         52.30        17.06 o                         
  -9   6   4       1308.13       1439.79        29.38 o                         
  -8   6   4        634.45        616.57        13.84 o                         
  -7   6   4        506.51        525.62        14.17 o                         
  -6   6   4       1274.74       1316.68        35.90 o                         
  -5   6   4       3307.45       3405.31        83.18 o                         
  -4   6   4       1151.35       1116.54        13.42 o                         
  -3   6   4        127.40        130.59         9.08 o                         
  -2   6   4       3273.34       3187.57        94.72 o                         
  -1   6   4       1515.96       1492.22        63.35 o                         
   0   6   4       1057.79       1099.55       100.34 o                         
   1   6   4        610.01        647.01        61.43 o                         
   2   6   4       1244.76       1374.02        80.65 o                         
   3   6   4        166.09        176.91        22.74 o                         
  -9   7   4        577.74        526.17        22.87 o                         
  -8   7   4       2312.67       2455.84        52.83 o                         
  -7   7   4        674.21        719.26        12.92 o                         
  -6   7   4        385.16        390.93         9.67 o                         
  -5   7   4       1614.06       1665.42        36.64 o                         
  -4   7   4       2846.61       2814.34       101.64 o                         
  -3   7   4          0.06          2.07         8.10 o                         
  -2   7   4       1027.83       1009.26        41.61 o                         
  -1   7   4        863.50        892.62        32.51 o                         
   0   7   4         55.08         63.55        14.29 o                         
   1   7   4         65.43         73.67        19.22 o                         
  -9   8   4          1.39          8.09        14.38 o                         
  -8   8   4       1299.11       1302.59        43.62 o                         
  -7   8   4        569.92        562.09        12.66 o                         
  -6   8   4        128.69        123.53        10.41 o                         
  -5   8   4        137.90        143.08        10.23 o                         
  -4   8   4        783.96        808.33        23.25 o                         
  -3   8   4        282.85        308.79        12.16 o                         
  -2   8   4        370.93        385.72        18.72 o                         
  -1   8   4        634.97        648.49        35.28 o                         
   0   8   4        107.63        102.92        14.69 o                         
   1   8   4         93.45        104.38        18.00 o                         
  -8   9   4         63.72         63.94        16.11 o                         
  -7   9   4        292.01        288.14        13.92 o                         
  -6   9   4        323.88        310.96        12.17 o                         
  -5   9   4         27.26         23.49        10.12 o                         
  -4   9   4          5.07          6.42        11.53 o                         
  -3   9   4        145.28        144.67        14.03 o                         
  -2   9   4         13.48         13.86        12.52 o                         
  -1   9   4         78.24         76.45        16.61 o                         
   0   9   4          9.53         -2.99        12.65 o                         
  -7  10   4         17.00         18.46        15.47 o                         
  -6  10   4         21.15         21.78        12.81 o                         
  -5  10   4        357.00        360.77        16.64 o                         
  -4  10   4        415.21        442.47        17.64 o                         
  -3  10   4         28.27         26.21        17.37 o                         
  -2  10   4        159.39        126.29        23.15 o                         
   3 -13   5         36.10         35.30        18.71 o                         
   4 -13   5         10.31         20.96        16.31 o                         
   5 -13   5        191.91        200.54        24.18 o                         
   2 -12   5        250.12        239.41        18.06 o                         
   3 -12   5         10.38          8.81        12.12 o                         
   4 -12   5         46.70         43.20        12.21 o                         
   5 -12   5         26.84         21.51        14.28 o                         
   6 -12   5          5.82          7.39        14.60 o                         
  -2 -11   5          0.80         -3.72        13.04 o                         
  -1 -11   5         43.37         41.29        18.39 o                         
   1 -11   5         60.19         58.16        11.92 o                         
   2 -11   5         65.38         65.65        11.21 o                         
   3 -11   5         42.88         56.59        10.78 o                         
   4 -11   5        241.73        249.65        29.74 o                         
   5 -11   5        445.75        378.54        79.61 o                         
   6 -11   5         95.04         77.70        13.27 o                         
   7 -11   5        273.53        272.30        18.34 o                         
  -3 -10   5         48.15         37.11        13.70 o                         
  -2 -10   5          7.26         10.42        14.57 o                         
  -1 -10   5         58.52         54.53        14.49 o                         
   0 -10   5         30.79         34.06        10.76 o                         
   1 -10   5        174.93        193.10        11.74 o                         
   2 -10   5        546.68        602.18        44.34 o                         
   3 -10   5        172.38        175.42        12.13 o                         
   4 -10   5         19.58         41.52        11.14 o                         
   5 -10   5       2267.84       2328.53       234.59 o                         
   6 -10   5        548.67        570.70        14.95 o                         
   7 -10   5          6.25         10.53        13.35 o                         
  -4  -9   5        213.56        181.14        15.60 o                         
  -3  -9   5         82.18         35.52        11.03 o                         
  -2  -9   5        347.37        293.13        13.10 o                         
  -1  -9   5       1340.46       1401.33       104.56 o                         
   0  -9   5        346.61        362.09        13.35 o                         
   1  -9   5       1244.02       1305.24       113.72 o                         
   2  -9   5       2229.25       2365.65        65.82 o                         
   3  -9   5       1987.94       2170.40        77.00 o                         
   4  -9   5        229.33        248.63        12.41 o                         
   5  -9   5       1415.18       1575.45        19.74 o                         
   6  -9   5       2147.41       2228.08        25.62 o                         
   7  -9   5        302.35        307.62        11.18 o                         
   8  -9   5        613.97        560.20        14.13 o                         
  -5  -8   5        213.06         84.05        15.97 o                         
  -4  -8   5        466.04        416.83        18.04 o                         
  -3  -8   5         74.62         78.80         9.72 o                         
  -2  -8   5        736.16        734.12        14.18 o                         
  -1  -8   5       1284.95       1229.66        56.45 o                         
   0  -8   5       1228.11       1260.61       100.07 o                         
   1  -8   5         12.55         27.09        10.35 o                         
   2  -8   5       2193.01       2379.85       109.01 o                         
   3  -8   5       4244.78       4873.04       268.51 o                         
   4  -8   5        146.84        150.37         8.88 o                         
   5  -8   5        703.38        760.55        13.23 o                         
   6  -8   5       2197.82       2328.74        52.10 o                         
   7  -8   5        394.66        381.61        17.25 o                         
   8  -8   5          2.91         18.20        19.08 o                         
  -5  -7   5        411.03        337.31        74.24 o                         
  -4  -7   5       1642.84       1736.26       120.47 o                         
  -3  -7   5        852.51        905.41        26.36 o                         
  -2  -7   5        498.62        567.43        15.38 o                         
  -1  -7   5       4061.57       4037.95       128.80 o                         
   0  -7   5       2624.89       2822.40       150.22 o                         
   1  -7   5         70.20         73.10        17.38 o                         
   2  -7   5       3284.45       3678.79       169.86 o                         
   3  -7   5       1251.94       1248.83        30.01 o                         
   4  -7   5       1745.12       1769.47        49.67 o                         
   5  -7   5        316.03        308.14         7.43 o                         
   6  -7   5        648.79        645.99        10.11 o                         
   7  -7   5        306.64        307.85         9.83 o                         
   8  -7   5         58.41         75.60        12.08 o                         
  -6  -6   5         54.03         74.32        11.87 o                         
  -5  -6   5         36.89         44.47        10.31 o                         
  -4  -6   5        951.83        923.25        50.74 o                         
  -3  -6   5        560.77        634.17        59.78 o                         
  -2  -6   5         22.89         13.26         6.74 o                         
  -1  -6   5        191.23        177.88         7.95 o                         
   0  -6   5       1795.20       1744.33        21.13 o                         
   1  -6   5       1062.80       1141.14        37.93 o                         
   2  -6   5         36.98         29.67         6.32 o                         
   3  -6   5        494.01        530.18        11.00 o                         
   4  -6   5        952.09        959.70        13.01 o                         
   5  -6   5        129.15        134.91         6.37 o                         
   6  -6   5         26.96         28.38         7.43 o                         
   7  -6   5          2.39         -4.00        11.23 o                         
   8  -6   5        171.11        139.92        24.01 o                         
  -7  -5   5        301.34        254.16        16.95 o                         
  -6  -5   5        397.28        426.38        13.27 o                         
  -5  -5   5         27.05         25.31         8.63 o                         
  -4  -5   5        376.99        390.64        27.72 o                         
  -3  -5   5       1089.88       1132.31        25.58 o                         
  -2  -5   5        143.67        160.34        17.59 o                         
  -1  -5   5         98.52         82.80        12.03 o                         
   0  -5   5        320.08        347.98        11.19 o                         
   1  -5   5          0.41          4.52         9.14 o                         
   2  -5   5       1062.36       1029.40        66.41 o                         
   3  -5   5        219.53        202.84         7.47 o                         
   4  -5   5        101.34         95.82         9.57 o                         
   5  -5   5        858.14        860.29         9.63 o                         
   6  -5   5        290.65        312.45        11.78 o                         
   7  -5   5        244.81        252.52        12.81 o                         
   8  -5   5         41.43         27.84        15.48 o                         
  -7  -4   5          3.89         27.65        12.72 o                         
  -6  -4   5         42.81         40.71         7.67 o                         
  -5  -4   5         33.57         36.94         9.35 o                         
  -4  -4   5        410.72        435.81        10.17 o                         
  -3  -4   5        840.71        884.10        12.00 o                         
  -2  -4   5        297.19        270.27        18.25 o                         
  -1  -4   5       2906.27       2667.34       116.11 o                         
   0  -4   5       5502.72       4969.01        41.17 o                         
   1  -4   5        302.14        303.31        26.02 o                         
   2  -4   5       1216.61       1138.71        58.37 o                         
   3  -4   5       4531.50       4434.84       148.03 o                         
   4  -4   5       1710.67       1699.38        47.00 o                         
   5  -4   5        445.39        429.59        10.33 o                         
   6  -4   5       1508.56       1537.08        23.79 o                         
   7  -4   5        707.67        710.85        28.34 o                         
  -8  -3   5         62.35         45.00        34.46 o                         
  -7  -3   5         39.36         44.74         8.61 o                         
  -6  -3   5        149.40        168.24        11.25 o                         
  -5  -3   5        311.11        315.03        11.28 o                         
  -4  -3   5        541.37        530.32        11.66 o                         
  -3  -3   5       1066.24       1052.61        17.70 o                         
  -2  -3   5        895.65        756.51        12.10 o                         
  -1  -3   5        922.70        718.64        35.49 o                         
   0  -3   5       8824.69       7693.72       449.10 o                         
   1  -3   5       3412.96       3072.91       150.20 o                         
   2  -3   5        368.44        405.40         9.18 o                         
   3  -3   5       5048.98       4887.94        38.27 o                         
   4  -3   5       3154.82       3171.34        48.50 o                         
   5  -3   5        132.68        132.25         6.24 o                         
   6  -3   5        753.47        781.61        12.40 o                         
   7  -3   5        971.35        945.86        28.37 o                         
  -8  -2   5         49.92         61.24        10.89 o                         
  -7  -2   5        748.87        777.07        35.87 o                         
  -6  -2   5       2000.87       2195.84        18.36 o                         
  -5  -2   5        199.55        207.67        10.82 o                         
  -4  -2   5       3358.72       3649.69        32.34 o                         
  -3  -2   5       8295.15       8539.43       181.86 o                         
  -2  -2   5       5051.83       4816.81        56.84 o                         
  -1  -2   5       3815.46       3179.56        34.51 o                         
   0  -2   5       9374.80       8276.61       380.05 o                         
   1  -2   5      10500.66      10291.65       227.30 o                         
   2  -2   5        237.20        219.44         7.72 o                         
   3  -2   5       3121.60       3098.13        24.89 o                         
   4  -2   5       3663.41       3691.59        96.62 o                         
   5  -2   5        482.62        494.01        17.16 o                         
   6  -2   5        649.45        619.94        16.60 o                         
   7  -2   5        323.71        271.19        10.41 o                         
  -8  -1   5          3.72          7.39         8.07 o                         
  -7  -1   5       1021.69       1160.65        35.95 o                         
  -6  -1   5       1547.51       1599.34        21.04 o                         
  -5  -1   5        645.77        699.12        23.88 o                         
  -4  -1   5        351.54        375.42        21.87 o                         
  -3  -1   5       3824.95       3428.87       132.17 o                         
  -2  -1   5       4092.18       3497.26       121.77 o                         
  -1  -1   5       2138.94       1708.15        18.08 o                         
   0  -1   5       4488.19       3925.22       101.92 o                         
   1  -1   5       6963.69       6393.60       104.24 o                         
   2  -1   5        796.98        778.13        13.84 o                         
   3  -1   5        296.12        286.09        10.58 o                         
   4  -1   5        765.99        765.84        17.54 o                         
   5  -1   5        803.15        841.07        12.99 o                         
   6  -1   5          3.13          6.43         9.57 o                         
   7  -1   5         59.63         42.02        19.37 o                         
  -9   0   5       1093.03        980.61       134.79 o                         
  -8   0   5         70.04         53.80        11.12 o                         
  -7   0   5        423.52        461.41        12.61 o                         
  -6   0   5       2657.16       2832.38       108.11 o                         
  -5   0   5       3314.25       3490.37        58.84 o                         
  -4   0   5        128.19        118.70         8.62 o                         
  -3   0   5       5206.85       4756.80        71.05 o                         
  -2   0   5       2037.33       1566.71        22.30 o                         
  -1   0   5       1288.69       1110.46        23.41 o                         
   0   0   5        713.83        538.44        47.73 o                         
   1   0   5       1515.19       1513.24        17.29 o                         
   2   0   5       1116.22       1117.12        54.38 o                         
   3   0   5         58.29         53.61         7.96 o                         
   4   0   5         81.85         89.52         8.03 o                         
   5   0   5         11.17          7.21         9.76 o                         
   6   0   5         43.65         46.54        12.98 o                         
  -9   1   5        705.42        654.08        45.48 o                         
  -8   1   5        188.16        158.98        19.77 o                         
  -7   1   5         92.58         97.60         8.30 o                         
  -6   1   5         51.47         62.23         8.89 o                         
  -5   1   5        555.06        564.49        12.37 o                         
  -4   1   5        650.39        603.61        13.62 o                         
  -3   1   5        834.79        711.76        19.74 o                         
  -2   1   5        517.59        391.07        11.23 o                         
  -1   1   5        406.29        282.72         9.62 o                         
   0   1   5       2455.03       2417.76        97.75 o                         
   1   1   5        245.50        218.21        15.72 o                         
   2   1   5        120.10        119.97         8.27 o                         
   3   1   5        619.22        612.78        30.69 o                         
   4   1   5        463.69        515.22         9.97 o                         
   5   1   5         88.97        103.08        11.09 o                         
   6   1   5         59.08         61.02        12.64 o                         
  -9   2   5         32.81         13.28        14.35 o                         
  -8   2   5        597.66        629.67        13.98 o                         
  -7   2   5        102.58        130.50        24.03 o                         
  -6   2   5         10.20         20.76         7.91 o                         
  -5   2   5         15.34         27.58         9.19 o                         
  -4   2   5        532.98        456.58         8.58 o                         
  -3   2   5        446.47        371.45        14.55 o                         
  -2   2   5       1104.86        929.42        28.76 o                         
  -1   2   5        145.22        114.05         8.22 o                         
   0   2   5       1406.54       1251.81        84.74 o                         
   1   2   5       1499.11       1507.25        47.83 o                         
   2   2   5        459.78        463.33        14.61 o                         
   3   2   5          3.23          2.32         9.18 o                         
   4   2   5        616.87        617.77        23.63 o                         
   5   2   5        533.91        516.20        15.40 o                         
  -9   3   5        186.99        222.25        17.57 o                         
  -8   3   5         25.95         36.19        11.21 o                         
  -7   3   5        118.78        145.61        10.36 o                         
  -6   3   5       1353.44       1384.67        95.98 o                         
  -5   3   5       3675.02       3631.05        26.86 o                         
  -4   3   5        105.46        114.02         6.63 o                         
  -3   3   5       2501.82       2267.60        53.42 o                         
  -2   3   5       6648.01       6010.80        43.06 o                         
  -1   3   5        906.17        835.67        44.28 o                         
   0   3   5        677.24        657.35        16.94 o                         
   1   3   5       4228.68       4428.55       342.44 o                         
   2   3   5       1542.71       1553.87        25.30 o                         
   3   3   5         75.62         84.94        18.37 o                         
   4   3   5        538.22        562.20        29.69 o                         
  -9   4   5        756.36        797.18        22.00 o                         
  -8   4   5        424.21        441.88        13.63 o                         
  -7   4   5         17.67         25.05        10.52 o                         
  -6   4   5       1232.22       1250.78        13.11 o                         
  -5   4   5       2115.80       2135.94        17.54 o                         
  -4   4   5       2397.00       2386.24        93.19 o                         
  -3   4   5       1243.74       1209.81        56.32 o                         
  -2   4   5       3351.49       3200.41       152.47 o                         
  -1   4   5       2535.38       2509.73       199.11 o                         
   0   4   5         44.04         52.65        10.03 o                         
   1   4   5        857.32        851.37        38.91 o                         
   2   4   5       1374.83       1431.55       133.18 o                         
   3   4   5        324.63        362.26        25.17 o                         
   4   4   5         42.35         33.94        16.70 o                         
  -9   5   5        762.89        752.27        16.67 o                         
  -8   5   5       2477.21       2454.47        23.77 o                         
  -7   5   5        240.39        234.67        11.18 o                         
  -6   5   5        955.75       1031.41        29.87 o                         
  -5   5   5       3344.59       3479.05        31.06 o                         
  -4   5   5       3049.55       3009.01       114.06 o                         
  -3   5   5        170.80        160.32        15.24 o                         
  -2   5   5       2063.66       2007.82       130.83 o                         
  -1   5   5       2653.83       2672.96       148.77 o                         
   0   5   5        111.11        123.98        18.20 o                         
   1   5   5        654.57        712.21        36.31 o                         
   2   5   5        298.57        325.90        38.13 o                         
   3   5   5         79.90         68.34        15.43 o                         
  -9   6   5        315.85        303.73        16.67 o                         
  -8   6   5       1323.20       1409.73        29.86 o                         
  -7   6   5        550.25        584.52        11.87 o                         
  -6   6   5         46.23         37.18         9.96 o                         
  -5   6   5       1324.55       1301.23        36.97 o                         
  -4   6   5       1010.20        966.48        23.03 o                         
  -3   6   5        582.65        598.68        36.58 o                         
  -2   6   5        141.27        140.76         9.03 o                         
  -1   6   5        245.56        246.55        19.63 o                         
   0   6   5        422.02        438.15        36.02 o                         
   1   6   5         88.25        107.24        17.17 o                         
   2   6   5          8.57          5.29        15.63 o                         
  -9   7   5         10.53         19.52        16.72 o                         
  -8   7   5        343.95        331.36        18.82 o                         
  -7   7   5       1105.07       1069.77        19.87 o                         
  -6   7   5         59.12         61.28         9.85 o                         
  -5   7   5         19.63         21.64         8.12 o                         
  -4   7   5        317.31        319.79        10.74 o                         
  -3   7   5        463.96        445.45        30.76 o                         
  -2   7   5          1.58         -1.45        10.47 o                         
  -1   7   5          7.90          7.15        11.93 o                         
   0   7   5          1.56         -1.78        16.31 o                         
   1   7   5         22.00         28.10        17.11 o                         
  -8   8   5         59.86         62.32        20.50 o                         
  -7   8   5        150.44        147.30        13.08 o                         
  -6   8   5        207.84        201.89         7.93 o                         
  -5   8   5        530.63        513.11        21.14 o                         
  -4   8   5         32.50         33.18        10.44 o                         
  -3   8   5         15.41         10.65         8.43 o                         
  -2   8   5        449.10        504.31        17.23 o                         
  -1   8   5        424.58        500.38        21.46 o                         
  -7   9   5        281.99        270.40        12.48 o                         
  -6   9   5        179.30        161.39        13.09 o                         
  -5   9   5        440.09        426.83        14.34 o                         
  -4   9   5        401.00        440.89        25.11 o                         
  -3   9   5         14.55         19.92        16.33 o                         
  -2   9   5         62.20         65.85        13.89 o                         
  -5  10   5        238.19        242.78        18.08 o                         
  -4  10   5        833.69        870.18        44.93 o                         
   2 -13   6          1.57         -2.33        22.24 o                         
   3 -13   6        114.86        113.75        16.92 o                         
   4 -13   6          2.42          8.09        14.79 o                         
   1 -12   6        372.61        385.56        18.65 o                         
   2 -12   6         59.67         65.28        12.18 o                         
   3 -12   6         26.43         32.48         9.47 o                         
   4 -12   6        427.98        457.43        21.42 o                         
   5 -12   6        337.91        291.52        40.32 o                         
   6 -12   6         59.39         40.86        13.42 o                         
  -2 -11   6        150.37        119.99        14.28 o                         
   0 -11   6          0.48         -5.37        11.67 o                         
   1 -11   6        167.76        194.87        12.68 o                         
   2 -11   6       1239.52       1287.79        21.73 o                         
   3 -11   6        500.08        462.52        65.23 o                         
   4 -11   6        560.57        619.95        83.70 o                         
   5 -11   6        711.81        606.20       106.84 o                         
   6 -11   6        877.26        734.08        98.27 o                         
  -3 -10   6         91.91         47.21        19.86 o                         
  -2 -10   6        132.48        114.34        15.40 o                         
  -1 -10   6       1087.99       1113.76        46.51 o                         
   0 -10   6        121.29        142.72        10.88 o                         
   1 -10   6         13.73         10.70         7.98 o                         
   2 -10   6       2830.25       3126.87       260.40 o                         
   3 -10   6        802.62        864.72        50.74 o                         
   4 -10   6          6.34          4.24        11.32 o                         
   5 -10   6       1156.68       1271.57        36.86 o                         
   6 -10   6       1416.26       1411.34        39.61 o                         
   7 -10   6         20.34         -2.17        12.72 o                         
  -4  -9   6        255.29        199.32        20.71 o                         
  -3  -9   6        256.72        254.01        59.39 o                         
  -2  -9   6        493.84        450.33        22.23 o                         
  -1  -9   6       1013.77       1100.45        59.52 o                         
   0  -9   6       1431.88       1457.43        21.16 o                         
   1  -9   6         65.67         82.68         8.35 o                         
   2  -9   6       1409.97       1494.49        51.85 o                         
   3  -9   6       1841.60       1897.71        71.60 o                         
   4  -9   6        397.83        409.10        11.36 o                         
   5  -9   6        867.90        965.40        19.08 o                         
   6  -9   6        316.42        308.82        16.12 o                         
   7  -9   6        415.46        391.44        29.00 o                         
  -5  -8   6         55.20         36.48        13.51 o                         
  -4  -8   6        244.09        242.00        26.75 o                         
  -3  -8   6        146.71        154.11        12.07 o                         
  -2  -8   6         54.14         68.78         7.85 o                         
  -1  -8   6        789.82        860.99        50.80 o                         
   0  -8   6       1453.62       1569.82        34.17 o                         
   1  -8   6          7.11          2.02         9.84 o                         
   2  -8   6          5.20         -1.06        10.03 o                         
   3  -8   6       1586.57       1715.33        44.10 o                         
   4  -8   6        313.18        306.78         9.74 o                         
   5  -8   6         20.71         19.00         8.46 o                         
   6  -8   6         13.94         22.90         8.87 o                         
   7  -8   6        214.81        193.25        28.63 o                         
  -6  -7   6         85.80         64.77        19.61 o                         
  -5  -7   6         95.70         75.68         9.83 o                         
  -4  -7   6        676.20        609.28        22.42 o                         
  -3  -7   6          6.89         20.08         7.83 o                         
  -2  -7   6        367.89        374.07        33.02 o                         
  -1  -7   6        334.66        357.60        10.17 o                         
   0  -7   6        107.71        112.79        13.30 o                         
   1  -7   6        542.83        544.23        13.57 o                         
   2  -7   6         95.05         93.68        13.93 o                         
   3  -7   6          1.97         25.31        13.43 o                         
   4  -7   6         10.45         18.31         9.15 o                         
   5  -7   6        950.09       1043.39        21.97 o                         
   6  -7   6        153.45        143.21         7.50 o                         
   7  -7   6        182.31        168.12        13.19 o                         
  -6  -6   6         13.81         13.16        13.70 o                         
  -5  -6   6         12.40         16.75         8.28 o                         
  -4  -6   6        172.38        182.70        21.91 o                         
  -3  -6   6         10.99          5.13         9.20 o                         
  -2  -6   6         22.26         11.01         6.87 o                         
  -1  -6   6       1604.45       1576.95        18.11 o                         
   0  -6   6        761.55        727.08        13.75 o                         
   1  -6   6        249.46        263.85        10.41 o                         
   2  -6   6        798.03        782.45        45.19 o                         
   3  -6   6       3234.11       3222.58       144.31 o                         
   4  -6   6         37.40         43.56         8.98 o                         
   5  -6   6        187.15        178.82         6.76 o                         
   6  -6   6       1325.84       1262.03        32.43 o                         
   7  -6   6       1065.20        951.55        23.87 o                         
  -7  -5   6          4.85         28.65        11.62 o                         
  -6  -5   6          5.95          2.03        11.33 o                         
  -5  -5   6         40.41         38.23        10.81 o                         
  -4  -5   6        475.02        526.98        50.76 o                         
  -3  -5   6        267.69        297.59         9.55 o                         
  -2  -5   6        249.44        247.12         8.41 o                         
  -1  -5   6       3590.83       3604.44       260.37 o                         
   0  -5   6       1988.67       1857.19        44.96 o                         
   1  -5   6       1357.59       1270.35        54.24 o                         
   2  -5   6        781.18        750.19        36.69 o                         
   3  -5   6       5516.24       5874.87       342.88 o                         
   4  -5   6       1308.12       1333.52        41.04 o                         
   5  -5   6        124.76        109.76        20.24 o                         
   6  -5   6       2357.49       2250.35        16.35 o                         
   7  -5   6       1037.18        972.46        29.00 o                         
  -7  -4   6        455.15        496.40        20.83 o                         
  -6  -4   6        998.31       1121.57        16.14 o                         
  -5  -4   6        163.54        156.21         8.77 o                         
  -4  -4   6       1503.56       1583.67       128.18 o                         
  -3  -4   6       6035.53       6367.33       429.97 o                         
  -2  -4   6        282.61        255.61        20.22 o                         
  -1  -4   6       2287.71       2015.88        20.17 o                         
   0  -4   6       9463.54       9179.82        65.45 o                         
   1  -4   6       4428.50       4025.11       202.21 o                         
   2  -4   6       1047.03        981.85        35.74 o                         
   3  -4   6       2618.65       2635.31        63.95 o                         
   4  -4   6       4103.99       4212.43        57.38 o                         
   5  -4   6        116.84        138.05         9.72 o                         
   6  -4   6        306.57        294.82        23.48 o                         
   7  -4   6       1150.49       1060.52        47.49 o                         
  -8  -3   6          5.98         -2.41        10.74 o                         
  -7  -3   6        748.48        707.02       103.49 o                         
  -6  -3   6        809.03        902.26        29.60 o                         
  -5  -3   6        368.86        419.02         9.01 o                         
  -4  -3   6       1531.07       1685.69        57.56 o                         
  -3  -3   6       5821.78       5927.04       171.09 o                         
  -2  -3   6       1298.83       1071.28        93.50 o                         
  -1  -3   6          8.08         14.68         7.13 o                         
   0  -3   6       7423.72       6403.53       310.79 o                         
   1  -3   6       3694.14       3353.47        69.71 o                         
   2  -3   6        704.01        635.59        17.90 o                         
   3  -3   6        969.38        959.47        13.82 o                         
   4  -3   6       3170.67       3069.49        69.56 o                         
   5  -3   6        126.25        143.00        15.73 o                         
   6  -3   6         75.40         61.93         9.35 o                         
   7  -3   6        413.43        395.64        15.22 o                         
  -8  -2   6         44.19         54.74        11.37 o                         
  -7  -2   6       1154.69       1192.57       128.25 o                         
  -6  -2   6       2097.94       2317.35        63.06 o                         
  -5  -2   6       1874.79       2105.10        18.16 o                         
  -4  -2   6       1206.77       1281.48        15.64 o                         
  -3  -2   6       4424.49       4385.27        32.95 o                         
  -2  -2   6       6566.66       6104.79       134.98 o                         
  -1  -2   6         61.58         55.77         7.13 o                         
   0  -2   6       3249.12       2741.71        31.67 o                         
   1  -2   6       1132.43       1049.66        42.85 o                         
   2  -2   6       1292.58       1234.29        13.98 o                         
   3  -2   6        162.52        155.61        15.79 o                         
   4  -2   6         47.84         54.69         8.93 o                         
   5  -2   6        358.50        351.10        20.18 o                         
   6  -2   6         93.08         96.94        12.61 o                         
  -8  -1   6         90.21         98.96        19.57 o                         
  -7  -1   6          1.68         -8.29         8.29 o                         
  -6  -1   6       1842.22       2000.87        19.05 o                         
  -5  -1   6        503.45        531.88        16.57 o                         
  -4  -1   6        379.37        374.45        11.63 o                         
  -3  -1   6        215.28        199.11         8.49 o                         
  -2  -1   6       2629.16       2448.94        21.66 o                         
  -1  -1   6        328.72        259.83         8.11 o                         
   0  -1   6        807.27        678.98        32.09 o                         
   1  -1   6        358.65        349.42         8.76 o                         
   2  -1   6        139.78        123.26         9.04 o                         
   3  -1   6        672.08        696.56        12.61 o                         
   4  -1   6        354.39        373.43        10.83 o                         
   5  -1   6         12.16          8.20         8.53 o                         
   6  -1   6         17.85          8.28        12.83 o                         
  -9   0   6        216.12        219.52        19.46 o                         
  -8   0   6        337.35        303.17        17.48 o                         
  -7   0   6        171.64        178.83         9.40 o                         
  -6   0   6        300.11        339.78         9.71 o                         
  -5   0   6        403.05        388.46        31.76 o                         
  -4   0   6       1410.80       1379.13        15.83 o                         
  -3   0   6          0.45          1.17         8.60 o                         
  -2   0   6          0.36          8.79         6.77 o                         
  -1   0   6        377.86        325.38         9.63 o                         
   0   0   6        648.00        599.68        10.58 o                         
   1   0   6        588.61        561.82        11.10 o                         
   2   0   6        852.80        873.12        37.24 o                         
   3   0   6       1085.45       1058.52        39.83 o                         
   4   0   6        821.96        861.82        21.62 o                         
   5   0   6        460.48        462.28        11.81 o                         
   6   0   6         10.56        -11.40        19.09 o                         
  -9   1   6         70.12         74.65        12.11 o                         
  -8   1   6         75.44         96.30        11.38 o                         
  -7   1   6        292.39        340.44        10.52 o                         
  -6   1   6       2096.91       2238.28        62.07 o                         
  -5   1   6         16.96         23.19        15.11 o                         
  -4   1   6        169.26        172.78         6.96 o                         
  -3   1   6       4553.44       4280.48       224.29 o                         
  -2   1   6       4214.66       3522.45       109.86 o                         
  -1   1   6        400.41        385.37        22.50 o                         
   0   1   6        938.13        772.94        50.31 o                         
   1   1   6       4323.49       4475.52       231.47 o                         
   2   1   6        687.14        711.16        45.25 o                         
   3   1   6         46.68         50.97        13.57 o                         
   4   1   6       1371.95       1417.93        30.72 o                         
   5   1   6        890.50        901.02        23.29 o                         
  -9   2   6        247.37        265.33        15.04 o                         
  -8   2   6        366.71        395.23        13.01 o                         
  -7   2   6        467.36        466.25        24.24 o                         
  -6   2   6       3195.58       3284.04        71.91 o                         
  -5   2   6        868.44        786.00        22.22 o                         
  -4   2   6        117.00        105.49         7.31 o                         
  -3   2   6       3046.98       2791.25        77.45 o                         
  -2   2   6       3663.67       3318.39        66.32 o                         
  -1   2   6       1531.54       1369.75        31.91 o                         
   0   2   6        308.49        305.52        24.74 o                         
   1   2   6       2809.48       2827.64       117.05 o                         
   2   2   6       1179.78       1210.07        70.02 o                         
   3   2   6        284.99        303.74        28.97 o                         
   4   2   6        710.57        695.15        27.27 o                         
  -9   3   6        964.08        934.74        18.03 o                         
  -8   3   6       1712.17       1695.77        42.38 o                         
  -7   3   6          0.64          5.72         7.89 o                         
  -6   3   6       2374.18       2475.10        44.09 o                         
  -5   3   6       7358.02       7436.19       373.95 o                         
  -4   3   6        346.21        294.96         9.31 o                         
  -3   3   6       1436.12       1390.52       149.79 o                         
  -2   3   6       4633.43       4596.81       279.11 o                         
  -1   3   6       3019.44       3106.98       163.91 o                         
   0   3   6        398.26        426.46        19.32 o                         
   1   3   6        575.11        569.54        13.15 o                         
   2   3   6       1318.08       1363.12        29.25 o                         
   3   3   6         97.45        121.71        17.94 o                         
   4   3   6         53.43         69.03        15.70 o                         
  -9   4   6       1416.69       1357.05        56.15 o                         
  -8   4   6       1113.09       1091.66        17.58 o                         
  -7   4   6        721.59        716.91        20.15 o                         
  -6   4   6        630.27        645.29        19.14 o                         
  -5   4   6       3924.91       3862.11       164.12 o                         
  -4   4   6        718.37        660.66        37.51 o                         
  -3   4   6        181.03        170.16        23.04 o                         
  -2   4   6       1597.43       1636.95        98.89 o                         
  -1   4   6       1185.29       1188.89        72.67 o                         
   0   4   6        205.34        218.56        14.81 o                         
   1   4   6         13.61         13.03        12.05 o                         
   2   4   6        273.25        282.22        20.39 o                         
   3   4   6         48.31         40.46        13.03 o                         
  -9   5   6        270.78        256.45        17.03 o                         
  -8   5   6        971.36       1057.49        13.19 o                         
  -7   5   6       1630.91       1672.88        42.53 o                         
  -6   5   6         18.47         28.36         8.27 o                         
  -5   5   6       1110.86       1104.46        13.22 o                         
  -4   5   6       1523.21       1481.85        65.05 o                         
  -3   5   6         44.65         39.52         6.87 o                         
  -2   5   6        104.46        112.48        10.49 o                         
  -1   5   6         86.79         96.66        12.22 o                         
   0   5   6        279.50        303.73        27.78 o                         
   1   5   6          6.93          5.40        12.56 o                         
   2   5   6         38.08         37.75        16.45 o                         
  -9   6   6         98.90         76.41        12.25 o                         
  -8   6   6        325.33        322.31        10.66 o                         
  -7   6   6        168.04        188.24         8.33 o                         
  -6   6   6        656.43        619.65        21.66 o                         
  -5   6   6        116.14        115.08         9.66 o                         
  -4   6   6        381.70        393.27        20.22 o                         
  -3   6   6         41.90         45.65         8.82 o                         
  -2   6   6        718.38        744.77        36.27 o                         
  -1   6   6         36.87         46.28        13.74 o                         
   0   6   6          4.26          2.11        15.65 o                         
   1   6   6        148.11        157.29        20.04 o                         
  -8   7   6         31.67         22.07        10.33 o                         
  -7   7   6          0.32          3.61        10.54 o                         
  -6   7   6        562.31        532.17        11.79 o                         
  -5   7   6        324.71        315.98        15.49 o                         
  -4   7   6        178.99        180.55        17.87 o                         
  -3   7   6          9.66          7.92         8.83 o                         
  -2   7   6        355.46        342.07        13.86 o                         
  -1   7   6        289.56        331.71        15.89 o                         
   0   7   6        142.27        157.66        19.01 o                         
  -8   8   6        985.91        900.03        38.71 o                         
  -7   8   6        175.17        170.15        12.91 o                         
  -6   8   6         26.29         33.67        11.93 o                         
  -5   8   6        801.29        777.62        15.54 o                         
  -4   8   6        991.92       1049.54        35.39 o                         
  -3   8   6          3.49          8.04        10.32 o                         
  -2   8   6         53.56         53.50        16.36 o                         
  -1   8   6        798.80        874.41        40.84 o                         
  -6   9   6        173.27        148.45        13.79 o                         
  -5   9   6        373.44        389.43        21.64 o                         
  -4   9   6        526.54        558.24        19.75 o                         
  -3   9   6        206.72        192.42        18.13 o                         
   3 -13   7          6.82          7.63        14.92 o                         
   0 -12   7         10.85         16.95        11.56 o                         
   1 -12   7        257.51        271.41        16.65 o                         
   2 -12   7        621.57        697.10        48.70 o                         
   3 -12   7        193.72        204.31        15.41 o                         
   4 -12   7          9.21          9.64        14.54 o                         
   5 -12   7        956.00        799.19       114.02 o                         
  -1 -11   7        839.48        848.28        22.55 o                         
   0 -11   7        180.78        172.54        12.33 o                         
   1 -11   7        515.63        569.11        15.68 o                         
   2 -11   7        861.12        929.41        18.82 o                         
   3 -11   7        600.80        593.38        20.54 o                         
   4 -11   7          0.17          6.01        12.49 o                         
   5 -11   7        445.38        439.34        60.47 o                         
   6 -11   7        562.68        603.57        40.67 o                         
  -3 -10   7         17.79         16.41        12.85 o                         
  -2 -10   7        136.05        123.44         9.12 o                         
  -1 -10   7        536.81        576.78        15.11 o                         
   0 -10   7        477.07        501.29        14.54 o                         
   1 -10   7          7.38          6.83        10.57 o                         
   2 -10   7        542.37        584.86        33.76 o                         
   3 -10   7        671.91        740.70        16.53 o                         
   4 -10   7         54.49         58.03         8.55 o                         
   5 -10   7          4.02         -1.75        12.82 o                         
   6 -10   7        332.65        370.18        32.55 o                         
  -4  -9   7        639.93        532.61       130.77 o                         
  -3  -9   7        400.20        373.71        37.03 o                         
  -2  -9   7        198.63        196.37         8.49 o                         
  -1  -9   7        568.23        592.60        60.90 o                         
   0  -9   7        361.28        343.52        32.73 o                         
   1  -9   7         95.60        100.44        10.24 o                         
   2  -9   7        309.34        297.92         9.60 o                         
   3  -9   7         13.86         27.70        14.58 o                         
   4  -9   7         55.16         39.69        10.09 o                         
   5  -9   7        217.99        227.85         9.72 o                         
   6  -9   7         37.79         52.89        13.13 o                         
   7  -9   7          1.06         28.19        16.04 o                         
  -5  -8   7          7.22         21.16        15.41 o                         
  -4  -8   7          0.33          1.47         9.41 o                         
  -3  -8   7        182.94        147.90         8.99 o                         
  -2  -8   7         42.36         47.16        10.36 o                         
  -1  -8   7         63.46         71.09         9.91 o                         
   0  -8   7          0.15         -1.11         9.69 o                         
   1  -8   7        276.32        313.51        10.46 o                         
   2  -8   7        399.02        472.06        23.18 o                         
   3  -8   7        350.99        355.12        10.74 o                         
   4  -8   7          9.56         12.60        11.76 o                         
   5  -8   7        262.98        247.19        10.51 o                         
   6  -8   7       1098.48       1061.93        52.13 o                         
   7  -8   7        120.77        117.67        11.38 o                         
  -6  -7   7         92.87         68.79        14.03 o                         
  -5  -7   7         49.90         50.19        15.94 o                         
  -4  -7   7         30.98         34.83         6.88 o                         
  -3  -7   7         46.82         45.49         6.69 o                         
  -2  -7   7        264.35        271.93         9.18 o                         
  -1  -7   7        157.23        161.24        12.40 o                         
   0  -7   7        459.66        459.15        34.91 o                         
   1  -7   7         83.98         82.31         8.98 o                         
   2  -7   7       1285.72       1328.43        44.79 o                         
   3  -7   7       1353.25       1415.22        20.33 o                         
   4  -7   7        791.83        767.29        69.70 o                         
   5  -7   7        152.01        150.93        12.03 o                         
   6  -7   7       1813.90       1821.17        66.41 o                         
   7  -7   7        638.03        588.08        16.93 o                         
  -6  -6   7        114.15        116.85        23.02 o                         
  -5  -6   7         54.50         42.13        13.79 o                         
  -4  -6   7       1738.31       1883.84       152.18 o                         
  -3  -6   7       1490.05       1580.19        51.74 o                         
  -2  -6   7        343.17        349.13        18.49 o                         
  -1  -6   7       1928.46       1970.75        22.18 o                         
   0  -6   7       4094.38       4383.57       238.63 o                         
   1  -6   7        462.60        483.07        29.45 o                         
   2  -6   7       1550.30       1608.56        60.50 o                         
   3  -6   7       2842.14       2827.70       150.40 o                         
   4  -6   7       1974.80       1860.33        81.68 o                         
   5  -6   7         60.43         73.10         9.51 o                         
   6  -6   7        866.10        804.44        35.53 o                         
   7  -6   7       1087.36       1023.83        15.22 o                         
  -7  -5   7        369.12        369.07        75.90 o                         
  -6  -5   7        130.97        142.11        18.62 o                         
  -5  -5   7         47.33         37.41        10.86 o                         
  -4  -5   7       1198.85       1236.61        14.05 o                         
  -3  -5   7       2019.14       2163.58        20.63 o                         
  -2  -5   7        112.56         93.97         8.39 o                         
  -1  -5   7       1302.75       1298.08        15.92 o                         
   0  -5   7       3186.47       3095.82        49.76 o                         
   1  -5   7       2062.75       1948.09       104.02 o                         
   2  -5   7          0.74          4.47         6.51 o                         
   3  -5   7       2711.39       2743.22       178.36 o                         
   4  -5   7       1764.61       1727.43        92.22 o                         
   5  -5   7        206.98        224.19        11.31 o                         
   6  -5   7        213.43        199.18        10.02 o                         
  -7  -4   7        916.14        995.57        28.85 o                         
  -6  -4   7       1994.34       2307.73        76.57 o                         
  -5  -4   7         78.38         97.57         8.03 o                         
  -4  -4   7       1511.30       1540.52        45.39 o                         
  -3  -4   7       5294.14       5265.74        33.48 o                         
  -2  -4   7       2054.27       1993.00       122.20 o                         
  -1  -4   7       1916.38       1768.83        18.06 o                         
   0  -4   7       2960.72       2714.17       132.61 o                         
   1  -4   7       2319.99       2215.36        44.93 o                         
   2  -4   7         60.35         52.53         7.63 o                         
   3  -4   7        939.22        867.80        24.76 o                         
   4  -4   7        426.05        416.05        26.04 o                         
   5  -4   7        416.61        411.38        40.69 o                         
   6  -4   7         36.75         40.02        12.30 o                         
  -8  -3   7          1.70         -0.44        11.85 o                         
  -7  -3   7        331.69        294.75        36.33 o                         
  -6  -3   7        817.67        877.70        83.47 o                         
  -5  -3   7        152.87        153.56        16.48 o                         
  -4  -3   7         30.46         28.90         7.84 o                         
  -3  -3   7       1014.17        982.67        37.40 o                         
  -2  -3   7       1090.08       1006.73        13.07 o                         
  -1  -3   7        168.44        149.87        12.62 o                         
   0  -3   7         56.41         55.21         7.50 o                         
   1  -3   7        697.22        660.47        23.02 o                         
   2  -3   7        387.89        417.43        24.02 o                         
   3  -3   7        222.39        225.34         9.84 o                         
   4  -3   7          7.11         10.58         9.13 o                         
   5  -3   7         90.68         90.29        20.68 o                         
   6  -3   7        136.77        117.08        12.73 o                         
  -8  -2   7        254.82        270.93        26.56 o                         
  -7  -2   7         53.40         59.27         8.08 o                         
  -6  -2   7        727.80        715.90        17.96 o                         
  -5  -2   7       1078.17       1086.66        16.55 o                         
  -4  -2   7          8.81         25.11         9.38 o                         
  -3  -2   7        295.54        273.80        12.13 o                         
  -2  -2   7        308.23        285.31         8.80 o                         
  -1  -2   7        390.21        356.70        14.66 o                         
   0  -2   7          3.83          4.42         5.85 o                         
   1  -2   7        259.88        304.17        44.56 o                         
   2  -2   7         18.04         24.33         9.17 o                         
   3  -2   7        504.82        516.64        18.95 o                         
   4  -2   7        349.77        361.46        12.78 o                         
   5  -2   7        224.10        223.91        14.72 o                         
   6  -2   7        134.02        102.58        12.07 o                         
  -8  -1   7         10.84         10.90        12.21 o                         
  -7  -1   7        154.11        173.87         9.59 o                         
  -6  -1   7        259.06        295.37        10.63 o                         
  -5  -1   7          0.47         -6.82         8.79 o                         
  -4  -1   7        267.01        262.57        11.02 o                         
  -3  -1   7       2579.09       2404.45        85.82 o                         
  -2  -1   7       1228.50       1096.60        16.07 o                         
  -1  -1   7        196.93        166.59        13.52 o                         
   0  -1   7       2503.31       2363.57       101.99 o                         
   1  -1   7       3269.88       3203.39        51.17 o                         
   2  -1   7         26.84         28.77         9.28 o                         
   3  -1   7        558.52        541.36        22.55 o                         
   4  -1   7       1526.07       1536.47        39.86 o                         
   5  -1   7        337.38        342.27        13.06 o                         
  -9   0   7         58.45         24.41        12.20 o                         
  -8   0   7         14.06         12.36        12.08 o                         
  -7   0   7        455.92        459.57        11.99 o                         
  -6   0   7        563.29        556.68        10.74 o                         
  -5   0   7        429.31        386.48        13.41 o                         
  -4   0   7        259.83        245.40         9.39 o                         
  -3   0   7       1503.89       1390.74        72.76 o                         
  -2   0   7       2234.62       1902.38        50.24 o                         
  -1   0   7        956.80        842.06        29.18 o                         
   0   0   7       1348.03       1347.87        79.64 o                         
   1   0   7       2869.36       2987.44       153.84 o                         
   2   0   7       1336.89       1358.69        53.46 o                         
   3   0   7         44.35         36.14        11.58 o                         
   4   0   7        845.07        837.33        23.51 o                         
   5   0   7        694.45        673.18        15.24 o                         
  -9   1   7        865.63        880.35        42.76 o                         
  -8   1   7        393.67        440.70        20.97 o                         
  -7   1   7         98.13        105.18        12.50 o                         
  -6   1   7       2176.96       2155.88       106.68 o                         
  -5   1   7       4298.04       4082.11       127.08 o                         
  -4   1   7         83.39         85.22         9.91 o                         
  -3   1   7       2506.71       2370.94       169.93 o                         
  -2   1   7       6363.51       6239.11       397.10 o                         
  -1   1   7       1874.93       1803.79        47.31 o                         
   0   1   7        623.84        587.39        36.82 o                         
   1   1   7       2725.92       2846.97       138.07 o                         
   2   1   7       1880.14       2030.96        21.30 o                         
   3   1   7         41.35         43.99        10.06 o                         
   4   1   7        341.83        339.50        16.98 o                         
  -9   2   7        742.43        770.76        17.14 o                         
  -8   2   7        748.84        787.73        15.95 o                         
  -7   2   7          0.09         -6.76         7.91 o                         
  -6   2   7       1165.02       1071.20        12.91 o                         
  -5   2   7       1620.52       1552.00        70.85 o                         
  -4   2   7       1090.69       1029.86        35.15 o                         
  -3   2   7        114.29        109.56        10.14 o                         
  -2   2   7       1834.05       1826.08        58.66 o                         
  -1   2   7       1369.30       1372.62       100.54 o                         
   0   2   7        493.77        526.32        37.30 o                         
   1   2   7        503.09        522.35        19.74 o                         
   2   2   7        652.23        702.90        25.85 o                         
   3   2   7        219.65        222.72        27.00 o                         
   4   2   7         16.92         22.90        15.20 o                         
  -9   3   7        402.35        361.21        22.58 o                         
  -8   3   7       1720.61       1798.85       137.61 o                         
  -7   3   7        307.12        299.91        12.35 o                         
  -6   3   7        300.04        286.02         6.81 o                         
  -5   3   7       1376.02       1315.00        71.84 o                         
  -4   3   7       2160.12       2096.59        58.96 o                         
  -3   3   7          5.87         11.71         7.09 o                         
  -2   3   7        492.02        466.60        27.19 o                         
  -1   3   7        651.93        664.30        30.77 o                         
   0   3   7        281.30        289.57        10.04 o                         
   1   3   7         16.50          7.11        11.96 o                         
   2   3   7         59.72         53.92        13.71 o                         
   3   3   7         24.74         33.81        15.57 o                         
  -9   4   7         30.84         33.47        15.58 o                         
  -8   4   7        404.49        412.80        25.52 o                         
  -7   4   7        208.43        208.47        11.47 o                         
  -6   4   7         62.74         68.32         7.38 o                         
  -5   4   7         16.75          7.05         7.45 o                         
  -4   4   7         94.63        103.83         8.39 o                         
  -3   4   7        679.76        647.60        61.77 o                         
  -2   4   7        462.15        447.53        17.54 o                         
  -1   4   7          5.18          3.66        12.33 o                         
   0   4   7         91.95         97.85        12.87 o                         
   1   4   7        699.22        727.66        23.40 o                         
   2   4   7         90.30         86.69        16.04 o                         
  -9   5   7         44.19         42.90        11.72 o                         
  -8   5   7          6.19         -0.66        11.34 o                         
  -7   5   7        341.33        331.19         9.29 o                         
  -6   5   7        195.42        194.74         8.50 o                         
  -5   5   7        121.47        106.98         9.06 o                         
  -4   5   7        231.96        227.15        15.33 o                         
  -3   5   7        351.29        364.08        35.42 o                         
  -2   5   7        330.45        359.83        26.00 o                         
  -1   5   7        450.77        472.98        18.61 o                         
   0   5   7         23.04         46.46        18.03 o                         
   1   5   7        157.68        158.56        19.18 o                         
  -8   6   7        594.84        527.33        18.58 o                         
  -7   6   7         77.39         72.37         9.72 o                         
  -6   6   7         90.31         88.27         9.97 o                         
  -5   6   7       1174.38       1172.25        54.71 o                         
  -4   6   7       1316.53       1303.38        67.24 o                         
  -3   6   7          3.28          9.06         9.00 o                         
  -2   6   7        807.82        852.50        37.84 o                         
  -1   6   7       1146.45       1308.64        73.69 o                         
   0   6   7        165.02        190.94        19.80 o                         
  -8   7   7        593.66        524.09        13.92 o                         
  -7   7   7        501.09        509.44        17.15 o                         
  -6   7   7          1.84         -6.01         9.31 o                         
  -5   7   7        407.91        426.79        30.31 o                         
  -4   7   7        766.27        802.56        69.99 o                         
  -3   7   7        552.95        582.22        67.56 o                         
  -2   7   7        204.26        225.07        14.35 o                         
  -1   7   7        321.24        374.13        22.66 o                         
  -6   8   7         72.50         82.48        14.80 o                         
  -5   8   7        107.75         90.44        14.72 o                         
  -4   8   7        668.27        690.35        59.00 o                         
  -3   8   7        491.41        523.40        55.64 o                         
   0 -12   8         24.22         27.63        11.66 o                         
   1 -12   8         11.62         15.09        19.87 o                         
   2 -12   8        503.64        497.75        36.45 o                         
   3 -12   8        209.22        184.60        40.21 o                         
   4 -12   8          0.03          3.26        12.30 o                         
  -2 -11   8        142.18        134.68        20.00 o                         
  -1 -11   8        264.52        267.01        16.02 o                         
   0 -11   8        110.26         97.23        24.41 o                         
   1 -11   8         21.20         11.35         9.30 o                         
   2 -11   8        260.34        291.97        14.56 o                         
   3 -11   8         72.43         62.60        30.78 o                         
   4 -11   8        299.60        298.47        28.58 o                         
   5 -11   8         92.09         80.19        20.83 o                         
  -3 -10   8          6.31         11.20        19.23 o                         
  -2 -10   8          4.30          2.28        11.07 o                         
  -1 -10   8          0.65         -8.84         8.84 o                         
   0 -10   8         28.80         24.11         8.65 o                         
   1 -10   8          0.04         14.64        11.02 o                         
   2 -10   8        385.45        423.87        15.94 o                         
   3 -10   8         13.87         10.97         9.49 o                         
   4 -10   8         99.02         95.45        15.47 o                         
   5 -10   8        210.17        222.41        13.86 o                         
   6 -10   8        296.44        249.64        14.93 o                         
  -4  -9   8         34.95         15.10        11.99 o                         
  -3  -9   8          3.29         16.51         9.51 o                         
  -2  -9   8        106.22        100.33        10.85 o                         
  -1  -9   8        101.09        107.69        16.94 o                         
   0  -9   8         50.56         60.96         8.95 o                         
   1  -9   8          0.71         -0.43         8.81 o                         
   2  -9   8       1097.20       1221.52        19.31 o                         
   3  -9   8        227.11        237.45        22.92 o                         
   4  -9   8        226.58        241.68        11.13 o                         
   5  -9   8        806.62        888.74        13.32 o                         
   6  -9   8        427.78        384.52        17.07 o                         
  -5  -8   8          0.08         -2.45        11.58 o                         
  -4  -8   8        341.39        289.25        69.82 o                         
  -3  -8   8        450.76        463.63        21.58 o                         
  -2  -8   8          0.92         12.76        14.90 o                         
  -1  -8   8       1118.32       1312.24        69.46 o                         
   0  -8   8       2286.71       2524.23       165.90 o                         
   1  -8   8          8.31          0.17        10.05 o                         
   2  -8   8        612.16        695.66        13.01 o                         
   3  -8   8       4160.11       4334.18       384.77 o                         
   4  -8   8        338.11        302.11        14.77 o                         
   5  -8   8        441.36        440.37        21.30 o                         
   6  -8   8        830.93        775.24        12.04 o                         
  -5  -7   8        143.89        138.47        12.07 o                         
  -4  -7   8        425.36        400.16        39.91 o                         
  -3  -7   8        302.52        313.71        20.44 o                         
  -2  -7   8        214.92        223.77        10.10 o                         
  -1  -7   8       1606.69       1690.19        20.58 o                         
   0  -7   8       2225.23       2488.48        43.25 o                         
   1  -7   8        339.29        367.71        11.88 o                         
   2  -7   8         41.71         47.20         9.66 o                         
   3  -7   8       3280.31       3224.37       182.53 o                         
   4  -7   8        909.79        902.34        15.50 o                         
   5  -7   8         57.22         60.13        12.34 o                         
   6  -7   8        951.38        864.03        13.36 o                         
  -6  -6   8        805.18        782.37       136.88 o                         
  -5  -6   8          1.95         13.25         7.85 o                         
  -4  -6   8        868.30        873.56        78.71 o                         
  -3  -6   8       1793.91       1840.42       160.08 o                         
  -2  -6   8       1236.77       1245.10        84.78 o                         
  -1  -6   8        666.67        687.16        13.35 o                         
   0  -6   8       3242.43       3366.13        62.98 o                         
   1  -6   8       3440.75       3435.23        82.61 o                         
   2  -6   8        344.69        388.43        10.02 o                         
   3  -6   8        756.48        714.16        35.06 o                         
   4  -6   8       1751.09       1693.57       143.48 o                         
   5  -6   8         64.56         54.59        11.92 o                         
   6  -6   8        151.74         90.63        14.54 o                         
  -7  -5   8        405.57        356.01        83.39 o                         
  -6  -5   8        158.84        148.68        34.71 o                         
  -5  -5   8         13.54         23.33         7.60 o                         
  -4  -5   8        319.97        331.40        35.62 o                         
  -3  -5   8        879.80        846.10        15.72 o                         
  -2  -5   8         79.05         79.45         7.11 o                         
  -1  -5   8        416.82        427.37        25.06 o                         
   0  -5   8        808.03        790.09        11.84 o                         
   1  -5   8        717.87        666.89        33.26 o                         
   2  -5   8        291.67        279.75        16.44 o                         
   3  -5   8        103.97         84.85         7.73 o                         
   4  -5   8        579.14        544.45        11.99 o                         
   5  -5   8         89.61         75.64        10.45 o                         
   6  -5   8         74.95         69.76        15.33 o                         
  -7  -4   8        139.23        115.89        13.40 o                         
  -6  -4   8        412.93        424.94        14.32 o                         
  -5  -4   8        717.84        746.69        40.97 o                         
  -4  -4   8         11.13          8.59         7.30 o                         
  -3  -4   8        412.20        394.75        11.94 o                         
  -2  -4   8        382.27        383.76        11.16 o                         
  -1  -4   8       1357.79       1297.96        21.54 o                         
   0  -4   8        102.37        100.91        16.16 o                         
   1  -4   8         28.26         30.31         7.67 o                         
   2  -4   8        580.46        613.34        20.70 o                         
   3  -4   8         89.51         93.31        14.55 o                         
   4  -4   8        309.38        308.52        19.43 o                         
   5  -4   8         14.18         19.93        14.24 o                         
   6  -4   8        244.15        195.32        15.61 o                         
  -8  -3   8         10.24         -2.01        12.87 o                         
  -7  -3   8          0.24         -7.55        20.31 o                         
  -6  -3   8         14.92         18.59         7.76 o                         
  -5  -3   8          0.02         17.50        12.14 o                         
  -4  -3   8        104.98        111.17         9.96 o                         
  -3  -3   8       1041.20       1045.39        51.92 o                         
  -2  -3   8        180.51        180.85        10.13 o                         
  -1  -3   8          1.25          7.52         7.42 o                         
   0  -3   8       5633.55       5634.90       383.83 o                         
   1  -3   8        750.95        700.44        10.77 o                         
   2  -3   8         32.41         46.06         7.45 o                         
   3  -3   8       1009.84       1017.86        15.19 o                         
   4  -3   8       1633.34       1673.51        51.13 o                         
   5  -3   8         74.50         60.07        15.13 o                         
  -8  -2   8        147.74        118.64        16.25 o                         
  -7  -2   8        245.85        212.18        33.27 o                         
  -6  -2   8        147.14        171.52         9.89 o                         
  -5  -2   8        105.71        107.26         7.89 o                         
  -4  -2   8       1193.78       1125.00        24.48 o                         
  -3  -2   8       1365.66       1349.44        16.29 o                         
  -2  -2   8        714.79        660.67        12.56 o                         
  -1  -2   8         12.72         20.51         9.19 o                         
   0  -2   8       2912.00       2876.17        65.83 o                         
   1  -2   8       1788.55       1850.28        84.36 o                         
   2  -2   8        742.82        711.01        11.76 o                         
   3  -2   8        583.06        602.51        12.27 o                         
   4  -2   8       1460.94       1401.08        17.42 o                         
   5  -2   8        404.90        376.60        18.82 o                         
  -8  -1   8         57.73         63.12        10.50 o                         
  -7  -1   8        101.53        111.73        11.13 o                         
  -6  -1   8       1631.77       1645.33        35.35 o                         
  -5  -1   8       2205.97       2105.59        40.14 o                         
  -4  -1   8          9.75         25.81        16.19 o                         
  -3  -1   8       2589.59       2462.74        20.62 o                         
  -2  -1   8       8557.79       8049.13       289.51 o                         
  -1  -1   8        220.92        205.86        15.85 o                         
   0  -1   8       1104.22       1013.55        21.53 o                         
   1  -1   8       6091.93       6489.05        52.74 o                         
   2  -1   8        867.38        870.44        24.12 o                         
   3  -1   8         85.24        102.07        11.87 o                         
   4  -1   8        763.47        733.88        80.20 o                         
   5  -1   8        916.38        887.20        17.94 o                         
  -8   0   8        185.25        161.67        44.03 o                         
  -7   0   8        126.65        124.64         9.63 o                         
  -6   0   8       2170.09       2118.80        55.82 o                         
  -5   0   8       1136.38       1087.53        23.21 o                         
  -4   0   8        315.02        294.77        28.74 o                         
  -3   0   8       2221.06       2145.62        37.08 o                         
  -2   0   8       1965.77       1860.78       171.11 o                         
  -1   0   8       1071.47       1016.52        66.18 o                         
   0   0   8          3.72          0.51         7.60 o                         
   1   0   8       1755.67       1753.25        94.23 o                         
   2   0   8        765.90        794.51        14.13 o                         
   3   0   8        101.93        100.08        12.27 o                         
   4   0   8         76.89         53.13        12.46 o                         
  -8   1   8       1261.17       1210.08       137.90 o                         
  -7   1   8         64.58         63.44         7.73 o                         
  -6   1   8        605.47        622.56        12.26 o                         
  -5   1   8       2936.09       2832.82        71.46 o                         
  -4   1   8       2178.23       2073.80        95.00 o                         
  -3   1   8        346.31        337.43        34.54 o                         
  -2   1   8       1993.94       2000.54       114.25 o                         
  -1   1   8       2497.29       2490.98        91.40 o                         
   0   1   8         10.87          9.43         9.29 o                         
   1   1   8        154.44        157.48        10.53 o                         
   2   1   8        362.52        351.48        13.55 o                         
   3   1   8        164.67        170.46        16.22 o                         
  -9   2   8        361.34        336.70        21.01 o                         
  -8   2   8        619.42        521.72        18.13 o                         
  -7   2   8        109.67        103.16        10.83 o                         
  -6   2   8          0.54          9.30         8.48 o                         
  -5   2   8        939.25        944.73        36.35 o                         
  -4   2   8         22.58         39.00        18.83 o                         
  -3   2   8        731.83        674.39        84.25 o                         
  -2   2   8          4.93         13.25         9.69 o                         
  -1   2   8         86.34         90.54        10.10 o                         
   0   2   8        256.32        281.81        19.08 o                         
   1   2   8        286.92        309.21        21.08 o                         
   2   2   8          8.11          4.18        11.97 o                         
   3   2   8          0.01         14.07        18.21 o                         
  -8   3   8         86.32        110.51        11.46 o                         
  -7   3   8        749.71        739.02        23.81 o                         
  -6   3   8        353.46        309.84        17.61 o                         
  -5   3   8          3.02          6.89         7.60 o                         
  -4   3   8        450.66        435.33        39.41 o                         
  -3   3   8        592.91        581.52        80.21 o                         
  -2   3   8        102.41        104.30        10.53 o                         
  -1   3   8         57.62         57.97        12.69 o                         
   0   3   8        108.28        126.90        15.90 o                         
   1   3   8        202.51        216.25        16.11 o                         
   2   3   8        163.90        151.91        19.69 o                         
  -8   4   8         89.24         75.63        18.06 o                         
  -7   4   8          1.98         -1.19         8.84 o                         
  -6   4   8        227.10        223.57         9.49 o                         
  -5   4   8       1900.22       1871.64       131.93 o                         
  -4   4   8        103.71        113.42        14.46 o                         
  -3   4   8          6.00         12.90        10.32 o                         
  -2   4   8       1902.02       2051.93        76.15 o                         
  -1   4   8        803.05        913.63        65.60 o                         
   0   4   8          3.61         12.17        15.99 o                         
   1   4   8        154.89        136.71        16.91 o                         
  -8   5   8        457.59        443.82        28.55 o                         
  -7   5   8        305.79        300.13        20.00 o                         
  -6   5   8        674.06        667.75        26.35 o                         
  -5   5   8       1094.76       1039.39        80.00 o                         
  -4   5   8        511.74        505.36        27.60 o                         
  -3   5   8          0.30          0.13         6.95 o                         
  -2   5   8        456.30        493.67        16.45 o                         
  -1   5   8        631.22        746.09        20.77 o                         
   0   5   8        126.28        132.47        17.59 o                         
  -7   6   8        918.44        869.47        34.34 o                         
  -6   6   8         27.53         34.42        11.52 o                         
  -5   6   8        832.31        843.64        73.28 o                         
  -4   6   8       1983.30       2064.05       146.44 o                         
  -3   6   8         48.32         51.93        15.74 o                         
  -2   6   8         75.97         83.30        14.47 o                         
  -1   6   8        574.46        667.37        24.23 o                         
  -6   7   8        283.97        268.34        15.72 o                         
  -5   7   8        180.09        167.35        14.15 o                         
  -4   7   8        406.90        426.68        41.65 o                         
  -3   7   8        114.54         98.40        22.77 o                         
   1 -12   9          7.49         15.47        15.75 o                         
   2 -12   9          4.97          5.80        11.41 o                         
   3 -12   9         74.86         70.79        20.83 o                         
  -1 -11   9          0.25        -11.31        15.84 o                         
   0 -11   9          0.24         -1.00        11.45 o                         
   1 -11   9        123.45        130.86        32.39 o                         
   2 -11   9        123.80        156.30        16.01 o                         
   3 -11   9        189.15        210.11        20.09 o                         
   4 -11   9         75.84         81.33        13.27 o                         
  -3 -10   9         52.36         68.35        11.02 o                         
  -2 -10   9         12.55          5.05        16.18 o                         
  -1 -10   9        626.48        739.94        91.48 o                         
   0 -10   9        186.14        254.50        13.89 o                         
   1 -10   9         45.56         71.24        11.97 o                         
   2 -10   9        535.04        601.84        45.32 o                         
   3 -10   9        826.43        922.39       118.25 o                         
   4 -10   9         77.48         63.02        18.62 o                         
   5 -10   9        329.70        342.71        21.93 o                         
  -4  -9   9        320.99        344.21        22.66 o                         
  -3  -9   9         32.84         33.13        10.21 o                         
  -2  -9   9         65.54         63.85        11.93 o                         
  -1  -9   9        824.10        941.95        43.04 o                         
   0  -9   9        840.29        855.11        47.31 o                         
   1  -9   9         33.67         37.97        10.05 o                         
   2  -9   9       1107.69       1210.85        19.49 o                         
   3  -9   9       1256.28       1305.07        80.05 o                         
   4  -9   9        214.09        258.16        20.26 o                         
   5  -9   9         35.59         41.72        20.31 o                         
  -4  -8   9        522.44        502.04        17.53 o                         
  -3  -8   9       1286.86       1415.62        19.98 o                         
  -2  -8   9         14.73          8.77        10.43 o                         
  -1  -8   9        689.39        752.51        25.78 o                         
   0  -8   9       2157.40       2416.94       150.18 o                         
   1  -8   9        338.43        337.75        11.25 o                         
   2  -8   9        301.96        299.74        30.46 o                         
   3  -8   9       1115.25       1133.96        18.30 o                         
   4  -8   9        889.26        886.85        21.48 o                         
   5  -8   9          1.01         17.06        12.35 o                         
  -5  -7   9         82.24         58.27        10.68 o                         
  -4  -7   9        574.80        516.34        17.67 o                         
  -3  -7   9        767.04        777.38        26.43 o                         
  -2  -7   9         67.56         77.89         8.34 o                         
  -1  -7   9        464.47        442.35        16.19 o                         
   0  -7   9       1132.41       1153.51        15.01 o                         
   1  -7   9        515.74        494.43        11.32 o                         
   2  -7   9         47.85         45.89        11.78 o                         
   3  -7   9        237.45        241.46        24.96 o                         
   4  -7   9        212.42        226.85        29.33 o                         
   5  -7   9         27.05         24.85        12.24 o                         
  -6  -6   9        395.64        389.60        79.89 o                         
  -5  -6   9        225.78        231.80        14.80 o                         
  -4  -6   9        161.05        147.96         9.46 o                         
  -3  -6   9        820.20        772.56        33.72 o                         
  -2  -6   9        916.86        939.57        13.46 o                         
  -1  -6   9        127.07        141.16        10.03 o                         
   0  -6   9         63.63         67.86         8.13 o                         
   1  -6   9        398.46        401.05        14.17 o                         
   2  -6   9        365.45        358.65        29.48 o                         
   3  -6   9         28.60         38.14         9.36 o                         
   4  -6   9         14.77          1.31        11.62 o                         
   5  -6   9         56.46         55.42        12.28 o                         
  -6  -5   9        109.50         92.75         9.43 o                         
  -5  -5   9          2.28         -2.14         9.48 o                         
  -4  -5   9         72.83         74.71         8.79 o                         
  -3  -5   9          2.68         12.70         8.96 o                         
  -2  -5   9        127.29        133.00         8.20 o                         
  -1  -5   9         88.47        104.41         8.80 o                         
   0  -5   9         90.45         99.73         8.09 o                         
   1  -5   9        300.93        281.91        17.29 o                         
   2  -5   9         60.60         59.07         9.78 o                         
   3  -5   9        564.32        606.74        12.26 o                         
   4  -5   9        672.99        563.14        43.14 o                         
   5  -5   9          8.52         -0.55        12.25 o                         
  -7  -4   9        231.59        202.41        67.52 o                         
  -6  -4   9          2.19          3.20         8.26 o                         
  -5  -4   9        172.56        196.47        31.32 o                         
  -4  -4   9        456.15        507.72        12.13 o                         
  -3  -4   9        613.35        597.97        11.07 o                         
  -2  -4   9         25.85         17.63         7.65 o                         
  -1  -4   9        822.38        816.42        14.71 o                         
   0  -4   9        874.96        806.58        12.03 o                         
   1  -4   9        683.54        704.15        27.88 o                         
   2  -4   9         25.72         30.24         8.79 o                         
   3  -4   9        988.09        976.98        29.37 o                         
   4  -4   9        507.16        518.78        16.21 o                         
   5  -4   9        549.82        511.33        16.30 o                         
  -7  -3   9         98.85        101.50        14.68 o                         
  -6  -3   9       1046.52       1047.90        12.69 o                         
  -5  -3   9        129.34        150.93         7.96 o                         
  -4  -3   9         79.27         87.71        13.74 o                         
  -3  -3   9       3006.46       2993.90        23.25 o                         
  -2  -3   9       1529.24       1511.71        17.06 o                         
  -1  -3   9         21.34         24.51         9.09 o                         
   0  -3   9       1117.18       1097.39        78.07 o                         
   1  -3   9       2977.38       3154.24       108.27 o                         
   2  -3   9        598.20        590.86        50.56 o                         
   3  -3   9        450.61        443.32        21.54 o                         
   4  -3   9       1109.83       1117.62        46.08 o                         
   5  -3   9        405.52        371.98        16.28 o                         
  -8  -2   9         50.43         67.69        23.63 o                         
  -7  -2   9        559.84        516.04        51.95 o                         
  -6  -2   9       1424.07       1451.89        36.55 o                         
  -5  -2   9        667.56        683.22        10.57 o                         
  -4  -2   9        186.51        172.19        10.13 o                         
  -3  -2   9       2262.35       2301.17       102.05 o                         
  -2  -2   9       2882.59       2724.36       120.18 o                         
  -1  -2   9          1.58         12.68         9.03 o                         
   0  -2   9        961.74        954.61        33.89 o                         
   1  -2   9       1015.54        966.03        24.42 o                         
   2  -2   9        442.21        458.72        11.91 o                         
   3  -2   9         26.13         16.33        11.90 o                         
   4  -2   9        544.57        521.91        27.70 o                         
  -8  -1   9        650.00        598.53        83.48 o                         
  -7  -1   9          0.22         -3.35         6.57 o                         
  -6  -1   9       1300.69       1226.29        71.64 o                         
  -5  -1   9       2616.40       2723.51        36.28 o                         
  -4  -1   9         73.61         85.27         8.34 o                         
  -3  -1   9        395.97        388.57         9.06 o                         
  -2  -1   9       2781.96       2685.43       179.26 o                         
  -1  -1   9       1545.84       1529.61        15.31 o                         
   0  -1   9        277.86        287.07        28.45 o                         
   1  -1   9        416.55        450.51        29.84 o                         
   2  -1   9        690.36        741.98        15.21 o                         
   3  -1   9         11.27          4.77        10.36 o                         
   4  -1   9         10.43          9.45        15.18 o                         
  -8   0   9        281.07        239.81        14.25 o                         
  -7   0   9         94.06         85.37         8.47 o                         
  -6   0   9        598.91        556.85        17.71 o                         
  -5   0   9        931.35        891.99        49.02 o                         
  -4   0   9        286.78        305.74        10.92 o                         
  -3   0   9         96.56         92.32         8.08 o                         
  -2   0   9        251.19        243.18        10.93 o                         
  -1   0   9        174.90        160.02         8.65 o                         
   0   0   9         20.91         32.80        12.12 o                         
   1   0   9         45.86         39.68         9.87 o                         
   2   0   9          0.26          4.43        11.99 o                         
   3   0   9         78.98         87.91        15.33 o                         
  -8   1   9        314.87        289.06        14.14 o                         
  -7   1   9        448.19        420.54        17.29 o                         
  -6   1   9         42.17         38.19         8.54 o                         
  -5   1   9        117.52        115.99         7.12 o                         
  -4   1   9        619.01        658.89        43.90 o                         
  -3   1   9        390.86        385.50        42.55 o                         
  -2   1   9         45.42         51.21         9.79 o                         
  -1   1   9         44.67         51.51        12.13 o                         
   0   1   9        371.50        398.35        13.84 o                         
   1   1   9         21.94         19.19         9.99 o                         
   2   1   9        322.13        339.45        16.51 o                         
   3   1   9          7.75         -3.97        18.67 o                         
  -8   2   9          0.65         15.65        12.68 o                         
  -7   2   9         22.43         17.29         7.14 o                         
  -6   2   9        513.86        531.37        31.60 o                         
  -5   2   9        191.35        181.52        11.43 o                         
  -4   2   9         40.61         38.13         9.02 o                         
  -3   2   9         75.75         82.13         7.76 o                         
  -2   2   9       1198.44       1336.72        78.30 o                         
  -1   2   9        716.63        814.12        16.44 o                         
   0   2   9          0.67          3.87        10.26 o                         
   1   2   9        633.15        626.97        16.18 o                         
   2   2   9        483.30        506.34        25.17 o                         
  -8   3   9        454.75        477.98        14.81 o                         
  -7   3   9          0.73          8.18         8.70 o                         
  -6   3   9        602.37        575.57        43.69 o                         
  -5   3   9       1308.92       1325.68        85.10 o                         
  -4   3   9        323.14        298.57        42.62 o                         
  -3   3   9        212.72        212.39        36.17 o                         
  -2   3   9        844.39        931.48        66.06 o                         
  -1   3   9        565.30        665.71        16.48 o                         
   0   3   9        132.73        155.10        13.78 o                         
   1   3   9        247.53        281.98        36.97 o                         
  -8   4   9        953.45        948.75        17.10 o                         
  -7   4   9        340.26        340.43        12.57 o                         
  -6   4   9         22.73         21.60         8.79 o                         
  -5   4   9        923.98        894.43        57.83 o                         
  -4   4   9       1610.31       1663.86       110.30 o                         
  -3   4   9        109.52         91.09        20.68 o                         
  -2   4   9        297.68        328.58        39.37 o                         
  -1   4   9       1302.31       1504.33        32.87 o                         
   0   4   9        224.54        293.68        21.44 o                         
  -7   5   9        874.42        803.30        63.70 o                         
  -6   5   9          0.41         16.73         9.81 o                         
  -5   5   9        494.71        498.96        64.39 o                         
  -4   5   9        502.29        520.29        53.12 o                         
  -3   5   9        197.33        205.05        24.40 o                         
  -2   5   9         19.41         16.10        14.73 o                         
  -1   5   9        130.03        145.99        21.58 o                         
  -6   6   9        272.43        282.19        24.16 o                         
  -5   6   9          0.46         10.09        11.71 o                         
  -4   6   9        143.72        154.31        16.48 o                         
  -3   6   9        486.89        497.28        82.15 o                         
   0 -11  10         90.79        112.84        31.80 o                         
   1 -11  10          4.50         14.75        12.94 o                         
   2 -11  10        678.34        696.91        72.74 o                         
   3 -11  10        180.05        154.93        26.82 o                         
  -2 -10  10         22.81          6.51        11.84 o                         
  -1 -10  10        400.94        413.27        77.95 o                         
   0 -10  10        778.56        760.07       143.61 o                         
   1 -10  10         19.55         20.64        19.57 o                         
   2 -10  10        432.49        513.85        18.10 o                         
   3 -10  10        599.41        609.36        23.68 o                         
   4 -10  10        261.04        237.73        14.74 o                         
  -3  -9  10        236.65        253.87        13.55 o                         
  -2  -9  10          8.24          1.39        12.51 o                         
  -1  -9  10        368.15        361.82        69.72 o                         
   0  -9  10        573.50        586.40        22.68 o                         
   1  -9  10         53.66         63.69        12.10 o                         
   2  -9  10         16.18         10.66         9.74 o                         
   3  -9  10        995.96        953.84        61.29 o                         
   4  -9  10         67.90         57.37        13.21 o                         
  -4  -8  10         88.03         74.98        12.23 o                         
  -3  -8  10        455.79        451.35        49.02 o                         
  -2  -8  10        289.77        279.20        22.07 o                         
  -1  -8  10        206.99        208.44        28.35 o                         
   0  -8  10        166.70        200.33        12.01 o                         
   1  -8  10        304.49        306.97        11.13 o                         
   2  -8  10          1.46         -3.05         9.45 o                         
   3  -8  10          0.45          2.87        20.67 o                         
   4  -8  10         27.33         14.15        12.55 o                         
  -5  -7  10          0.04          1.32        10.37 o                         
  -4  -7  10         23.08         17.55         8.19 o                         
  -3  -7  10         37.72         42.72        13.20 o                         
  -2  -7  10          0.57          6.39         7.90 o                         
  -1  -7  10         97.79        106.85        14.59 o                         
   0  -7  10        104.77        128.04        30.02 o                         
   1  -7  10         41.27         43.73        10.85 o                         
   2  -7  10         24.14         26.86         8.53 o                         
   3  -7  10        700.68        710.89       100.75 o                         
   4  -7  10          5.60         25.53        12.02 o                         
  -5  -6  10        127.88        120.80         9.27 o                         
  -4  -6  10        251.08        254.84         9.77 o                         
  -3  -6  10         25.39         33.78         8.56 o                         
  -2  -6  10         29.97         17.39         8.02 o                         
  -1  -6  10        651.47        740.15        14.05 o                         
   0  -6  10        280.59        300.20        30.05 o                         
   1  -6  10        823.07        827.59        82.10 o                         
   2  -6  10        134.58        139.41        12.06 o                         
   3  -6  10        867.07        763.00        73.65 o                         
   4  -6  10        770.55        709.33        26.62 o                         
  -6  -5  10        121.25        124.19        19.66 o                         
  -5  -5  10         94.62        101.36        13.96 o                         
  -4  -5  10         96.60        103.90         8.59 o                         
  -3  -5  10       1436.80       1524.66        54.13 o                         
  -2  -5  10        666.05        734.53        13.90 o                         
  -1  -5  10         21.09         28.33         9.16 o                         
   0  -5  10       2340.83       2369.05       169.24 o                         
   1  -5  10       1617.78       1628.67       104.46 o                         
   2  -5  10         11.12          5.09         8.17 o                         
   3  -5  10        363.57        349.17        13.09 o                         
   4  -5  10       1830.10       1669.79       148.55 o                         
  -7  -4  10        443.67        329.07        29.09 o                         
  -6  -4  10        611.93        688.83        23.76 o                         
  -5  -4  10        172.32        193.58        10.33 o                         
  -4  -4  10        381.38        392.74        17.91 o                         
  -3  -4  10       1649.17       1715.28        36.32 o                         
  -2  -4  10        710.82        684.83        11.56 o                         
  -1  -4  10        452.62        451.65        37.33 o                         
   0  -4  10       2340.01       2355.43        69.74 o                         
   1  -4  10       1589.76       1609.97        90.98 o                         
   2  -4  10        571.61        553.47        13.81 o                         
   3  -4  10        246.42        241.12        40.40 o                         
   4  -4  10        900.20        801.70        35.17 o                         
  -7  -3  10         31.34         14.47         9.92 o                         
  -6  -3  10        684.03        693.15        43.43 o                         
  -5  -3  10       1485.92       1449.69        51.54 o                         
  -4  -3  10          2.28         -5.20         7.31 o                         
  -3  -3  10        857.54        892.03        13.40 o                         
  -2  -3  10       2688.23       2701.58        95.65 o                         
  -1  -3  10        371.75        365.33        36.49 o                         
   0  -3  10         59.90         52.16        11.41 o                         
   1  -3  10       1707.74       1785.58        24.36 o                         
   2  -3  10        770.99        756.56        25.71 o                         
   3  -3  10          0.52         -2.40        11.91 o                         
   4  -3  10        116.70        105.53        15.41 o                         
  -7  -2  10         79.02         59.65        15.14 o                         
  -6  -2  10        747.63        728.18        54.06 o                         
  -5  -2  10        394.84        420.26        21.27 o                         
  -4  -2  10        147.34        146.96         8.19 o                         
  -3  -2  10        158.68        155.87        27.52 o                         
  -2  -2  10        716.90        755.16        20.54 o                         
  -1  -2  10        207.78        208.73        32.87 o                         
   0  -2  10        432.01        446.73        11.59 o                         
   1  -2  10        433.83        455.25        13.48 o                         
   2  -2  10        122.27        132.38         9.07 o                         
   3  -2  10         82.75         78.94        12.57 o                         
  -7  -1  10        136.71        131.88        10.21 o                         
  -6  -1  10         36.53         40.37         7.41 o                         
  -5  -1  10        185.72        205.86         9.66 o                         
  -4  -1  10       1010.27       1038.21        68.10 o                         
  -3  -1  10          1.17          9.85        14.05 o                         
  -2  -1  10         30.50         42.13         8.54 o                         
  -1  -1  10        284.03        317.68        19.08 o                         
   0  -1  10        440.61        508.01        14.51 o                         
   1  -1  10        282.29        286.71        13.24 o                         
   2  -1  10         18.64         28.31        15.03 o                         
   3  -1  10        117.79         91.13        16.33 o                         
  -7   0  10          8.00          1.99        13.51 o                         
  -6   0  10        107.09        106.25        12.31 o                         
  -5   0  10         53.57         37.19         9.12 o                         
  -4   0  10          5.98          4.35         8.80 o                         
  -3   0  10        675.70        672.31        23.57 o                         
  -2   0  10        552.69        561.17        32.15 o                         
  -1   0  10        129.85        148.18        12.48 o                         
   0   0  10         43.84         45.88        10.23 o                         
   1   0  10       1417.69       1584.55       127.44 o                         
   2   0  10        218.64        246.61        16.35 o                         
  -8   1  10         40.80         40.26        10.93 o                         
  -7   1  10        149.47        146.99        10.32 o                         
  -6   1  10        516.07        495.12        44.52 o                         
  -5   1  10        440.20        438.75        20.90 o                         
  -4   1  10        321.91        299.43        15.67 o                         
  -3   1  10        920.56        920.32       122.81 o                         
  -2   1  10        880.04        970.21        41.29 o                         
  -1   1  10        864.70        932.10        92.43 o                         
   0   1  10         22.66         32.95        12.68 o                         
   1   1  10        776.09        791.72        17.05 o                         
  -7   2  10         29.11         23.65         9.21 o                         
  -6   2  10         90.32         75.39        17.16 o                         
  -5   2  10       1727.46       1769.56       117.37 o                         
  -4   2  10        689.28        750.17        85.89 o                         
  -3   2  10         11.88          9.52         7.47 o                         
  -2   2  10       1195.54       1430.65        92.82 o                         
  -1   2  10       1249.38       1481.86        47.29 o                         
   0   2  10        151.39        187.84        16.80 o                         
   1   2  10        148.54        131.36        19.98 o                         
  -7   3  10        274.83        227.87        15.36 o                         
  -6   3  10         72.89         65.51        10.22 o                         
  -5   3  10        892.26        925.19        73.68 o                         
  -4   3  10        740.02        740.73       117.07 o                         
  -3   3  10        195.30        181.26        24.81 o                         
  -2   3  10        583.61        692.41        57.12 o                         
  -1   3  10        397.73        435.43        42.18 o                         
   0   3  10        166.92        195.15        17.64 o                         
  -7   4  10        799.02        748.82        51.54 o                         
  -6   4  10          5.56          2.61        12.18 o                         
  -5   4  10         34.97         44.21        10.82 o                         
  -4   4  10        817.23        833.09        97.59 o                         
  -3   4  10        266.28        322.06        63.53 o                         
  -2   4  10         10.31         29.20        21.00 o                         
  -5   5  10          2.50          1.21        13.18 o                         
  -4   5  10         66.14         81.73        14.11 o                         
  -1 -10  11         48.10         46.54        12.65 o                         
   0 -10  11        448.94        486.72        50.39 o                         
   1 -10  11        155.17        129.56        33.83 o                         
   2 -10  11          7.93         15.46        12.94 o                         
  -3  -9  11         35.89         32.49        27.58 o                         
  -2  -9  11          1.49          8.71        11.40 o                         
  -1  -9  11          8.47          6.17        14.61 o                         
   0  -9  11         33.24         26.10        12.42 o                         
   1  -9  11         36.64         32.98        12.22 o                         
   2  -9  11         52.57         51.89        12.60 o                         
   3  -9  11        115.05        104.87        15.85 o                         
  -4  -8  11          3.37          6.73        20.78 o                         
  -3  -8  11          9.37         13.44         9.55 o                         
  -2  -8  11         51.92         32.02        15.68 o                         
  -1  -8  11        197.88        194.28        43.23 o                         
   0  -8  11        193.80        190.01        30.38 o                         
   1  -8  11          2.33          6.42        10.04 o                         
   2  -8  11        198.61        222.28        19.10 o                         
   3  -8  11        261.50        265.35        13.75 o                         
  -4  -7  11         34.45         24.39        10.58 o                         
  -3  -7  11        220.92        218.84        25.51 o                         
  -2  -7  11        140.28        139.95        22.35 o                         
  -1  -7  11        109.62         89.63         9.22 o                         
   0  -7  11       1237.19       1323.78        97.94 o                         
   1  -7  11        464.08        436.76        55.10 o                         
   2  -7  11         57.94         61.91        12.31 o                         
   3  -7  11        705.75        715.89        55.48 o                         
  -5  -6  11          0.37          8.00         9.60 o                         
  -4  -6  11        477.76        473.36        13.72 o                         
  -3  -6  11        730.34        753.65        58.73 o                         
  -2  -6  11        324.48        323.96        29.75 o                         
  -1  -6  11        217.22        202.34        30.97 o                         
   0  -6  11       1185.44       1230.41        45.83 o                         
   1  -6  11        843.54        841.63        90.83 o                         
   2  -6  11         23.13         20.88        12.01 o                         
   3  -6  11        518.23        499.58        28.98 o                         
  -6  -5  11        415.72        351.76        22.59 o                         
  -5  -5  11        212.77        216.76        20.73 o                         
  -4  -5  11         19.43         18.98        14.37 o                         
  -3  -5  11        973.02        961.21        15.53 o                         
  -2  -5  11       1319.59       1306.42        65.08 o                         
  -1  -5  11         19.73         26.74         8.29 o                         
   0  -5  11        632.54        657.97        64.90 o                         
   1  -5  11       1544.34       1504.80       104.32 o                         
   2  -5  11        206.88        218.42        15.37 o                         
   3  -5  11        169.28        144.23        15.42 o                         
  -6  -4  11        721.30        716.75        27.39 o                         
  -5  -4  11        332.54        333.36        15.62 o                         
  -4  -4  11         54.84         45.69         8.54 o                         
  -3  -4  11        751.15        744.66        35.65 o                         
  -2  -4  11        606.86        586.63        29.59 o                         
  -1  -4  11         64.44         58.17         8.25 o                         
   0  -4  11        125.85        134.25        21.24 o                         
   1  -4  11        266.01        275.52        10.93 o                         
   2  -4  11        147.73        160.07        15.05 o                         
   3  -4  11         20.58         14.85        12.88 o                         
  -6  -3  11         62.49         66.23         9.10 o                         
  -5  -3  11        592.67        574.31        24.23 o                         
  -4  -3  11        189.67        207.84        12.24 o                         
  -3  -3  11          0.47          9.89        13.53 o                         
  -2  -3  11        351.71        341.55        28.03 o                         
  -1  -3  11        513.29        515.02        33.14 o                         
   0  -3  11          0.05         -0.25         8.20 o                         
   1  -3  11          0.70          3.96        11.74 o                         
   2  -3  11         38.42         65.21        28.23 o                         
   3  -3  11         53.02         42.57        16.66 o                         
  -7  -2  11          5.89         10.21         9.37 o                         
  -6  -2  11         15.39          7.06         9.49 o                         
  -5  -2  11         45.03         58.29        10.02 o                         
  -4  -2  11         11.54          9.55         8.26 o                         
  -3  -2  11        102.39        125.77         9.82 o                         
  -2  -2  11         97.88        111.33        13.79 o                         
  -1  -2  11          1.00          0.61         9.65 o                         
   0  -2  11        110.08        119.60        12.38 o                         
   1  -2  11        317.89        325.07        43.03 o                         
   2  -2  11        167.16        160.64        28.37 o                         
  -7  -1  11        166.57        148.44        13.47 o                         
  -6  -1  11        435.71        453.54        12.87 o                         
  -5  -1  11        208.74        214.55        39.67 o                         
  -4  -1  11        146.52        163.77        24.56 o                         
  -3  -1  11        501.98        532.70        41.65 o                         
  -2  -1  11        682.36        631.27        64.26 o                         
  -1  -1  11         58.16         64.14        12.52 o                         
   0  -1  11        238.15        274.65        33.58 o                         
   1  -1  11        229.99        235.46        34.41 o                         
   2  -1  11        436.37        451.44        17.16 o                         
  -7   0  11         18.91         19.70         9.86 o                         
  -6   0  11        316.09        305.40        18.24 o                         
  -5   0  11        907.64        903.16       120.73 o                         
  -4   0  11        207.43        179.07        30.72 o                         
  -3   0  11         69.83         57.98         8.73 o                         
  -2   0  11       1311.97       1338.40        83.71 o                         
  -1   0  11        803.49        896.46        53.34 o                         
   0   0  11          4.68          8.59        12.82 o                         
   1   0  11        285.82        319.65        24.88 o                         
  -7   1  11         98.42         81.73         9.78 o                         
  -6   1  11        508.70        502.37        17.41 o                         
  -5   1  11       1187.93       1164.04       162.08 o                         
  -4   1  11        439.97        508.14        80.87 o                         
  -3   1  11         83.65         58.91        24.09 o                         
  -2   1  11        571.95        565.34       143.88 o                         
  -1   1  11        580.65        614.19        28.14 o                         
   0   1  11         26.04         40.71        19.56 o                         
  -6   2  11         22.51         28.50        10.82 o                         
  -5   2  11        598.84        578.14        37.11 o                         
  -4   2  11        920.56       1007.98       176.76 o                         
  -3   2  11         72.74         73.69        19.83 o                         
  -2   2  11         45.97         39.86        14.06 o                         
  -1   2  11        425.01        559.15        22.32 o                         
  -6   3  11         85.43         57.97        10.83 o                         
  -5   3  11        110.07        127.53        11.56 o                         
  -4   3  11        200.60        213.10        24.53 o                         
  -3   3  11         59.57         74.07        14.78 o                         
  -2   3  11          2.75         19.73        21.13 o                         
  -1  -9  12         40.56         14.33        23.70 o                         
   0  -9  12        248.75        227.00        30.29 o                         
   1  -9  12         61.11         61.73        16.58 o                         
  -3  -8  12        344.54        295.29        79.22 o                         
  -2  -8  12         40.24         34.84        15.19 o                         
  -1  -8  12        441.73        464.14        24.75 o                         
   0  -8  12        342.16        332.34        12.33 o                         
   1  -8  12        426.78        385.43        98.41 o                         
   2  -8  12          4.97          0.10        11.67 o                         
  -4  -7  12         28.90         13.81        12.23 o                         
  -3  -7  12        843.39        911.59        18.26 o                         
  -2  -7  12        293.43        293.96        16.76 o                         
  -1  -7  12         37.91         33.92         9.85 o                         
   0  -7  12        497.02        510.79        29.89 o                         
   1  -7  12        702.73        714.39        15.49 o                         
   2  -7  12         34.34         47.85        14.92 o                         
  -4  -6  12         75.77         52.15        30.95 o                         
  -3  -6  12       1011.66       1055.38        17.33 o                         
  -2  -6  12        364.00        357.50        52.32 o                         
  -1  -6  12          5.44         -1.81        11.59 o                         
   0  -6  12        464.52        425.59        82.43 o                         
   1  -6  12        274.40        267.32        13.71 o                         
   2  -6  12         83.69         70.41        18.26 o                         
  -5  -5  12        310.78        315.06        26.00 o                         
  -4  -5  12         36.71         40.57        10.89 o                         
  -3  -5  12         23.00         20.07         8.82 o                         
  -2  -5  12        568.81        584.71        43.78 o                         
  -1  -5  12        156.50        164.61        34.35 o                         
   0  -5  12          3.45          0.80         9.40 o                         
   1  -5  12          3.40          2.75        12.08 o                         
   2  -5  12        182.57        187.49        23.00 o                         
  -5  -4  12         82.29         64.96        11.83 o                         
  -4  -4  12         36.76         59.36        21.77 o                         
  -3  -4  12         12.03         20.76        10.26 o                         
  -2  -4  12         32.38         33.76         8.24 o                         
  -1  -4  12          5.85         -8.52        11.25 o                         
   0  -4  12        165.86        144.92        22.11 o                         
   1  -4  12         61.65         65.09        10.88 o                         
   2  -4  12         29.37         16.87        15.13 o                         
  -6  -3  12        151.97         84.37        13.96 o                         
  -5  -3  12         64.14         68.41        10.90 o                         
  -4  -3  12        226.20        212.20        40.11 o                         
  -3  -3  12        434.61        477.13        48.99 o                         
  -2  -3  12        374.78        361.10        38.98 o                         
  -1  -3  12          3.00         12.30        12.40 o                         
   0  -3  12        467.89        514.56        16.85 o                         
   1  -3  12        426.77        429.23        64.20 o                         
  -6  -2  12        307.00        287.20        66.92 o                         
  -5  -2  12        187.44        198.25        35.23 o                         
  -4  -2  12         73.35         54.95        23.14 o                         
  -3  -2  12        266.81        248.38        59.57 o                         
  -2  -2  12       1029.50       1034.52       176.18 o                         
  -1  -2  12        237.94        184.61        33.35 o                         
   0  -2  12          0.26         11.23        10.97 o                         
   1  -2  12        847.48        866.40       100.34 o                         
  -6  -1  12        745.93        737.06       109.44 o                         
  -5  -1  12        844.16        951.19        83.23 o                         
  -4  -1  12        298.89        280.80        22.05 o                         
  -3  -1  12        329.44        345.71        37.20 o                         
  -2  -1  12       1026.65       1129.40       146.60 o                         
  -1  -1  12        536.88        633.13        26.98 o                         
   0  -1  12         17.46         46.30        15.77 o                         
  -6   0  12         21.63         19.78        17.52 o                         
  -5   0  12        660.03        679.94       147.35 o                         
  -4   0  12        583.01        580.04        72.45 o                         
  -3   0  12         26.45         20.29        13.66 o                         
  -2   0  12        192.92        163.31        32.98 o                         
  -1   0  12        690.38        779.48        22.79 o                         
  -5   1  12        380.89        387.08        56.37 o                         
  -4   1  12        223.84        244.97        15.85 o                         
  -3   1  12        158.78        172.75        31.43 o                         
  -2   1  12         66.50         68.50        14.72 o                         
  -2  -7  13        143.06        102.34        14.41 o                         
  -1  -7  13         57.42         45.28        13.51 o                         
   0  -7  13          9.94          4.50        13.24 o                         
  -3  -6  13         55.23         51.51        13.07 o                         
  -2  -6  13         41.09         51.56        13.01 o                         
  -1  -6  13         10.52          0.95        14.92 o                         
   0  -6  13        101.05         57.55        19.91 o                         
  -3  -5  13         80.21         79.71        22.39 o                         
  -2  -5  13        141.25        142.94        35.15 o                         
  -1  -5  13         51.79         67.84        11.62 o                         
   0  -5  13        189.03        161.75        66.89 o                         
  -4  -4  13         11.97         10.51        23.65 o                         
  -3  -4  13        116.16         99.92        24.96 o                         
  -2  -4  13        328.93        307.32        52.27 o                         
  -1  -4  13        126.36        120.88        12.37 o                         
   0  -4  13        176.27        154.15        83.37 o                         
  -4  -3  13         22.71         11.61        11.32 o                         
  -3  -3  13        478.08        477.42        25.22 o                         
  -2  -3  13        522.90        492.98       133.02 o                         
  -1  -3  13        386.26        327.13       118.42 o                         
  -4  -2  13        152.21        129.24        44.95 o                         
  -3  -2  13          5.54         -1.74        10.39 o                         
  -2  -2  13        491.40        407.06        71.75 o                         
  -3  -1  13          0.03          1.26        11.81 o                         
                                                                                
